# Supplementary material for: Maternal-fetal immune responses in pregnant women infected with SARS-CoV-2
Source: Nat Commun. 2022 Jan 18;13:320. doi: 10.1038/s41467-021-27745-z (PMC8766450; doi:10.1038/s41467-021-27745-z)
Supplement: Supplementary file 4 — Supplementary Data 1 [file 41467_2021_27745_MOESM4_ESM.xlsx]

## Sheet: SIG.combined.2021-08-16
Supplementary Data 1. Differentially expressed genes (DEGs) in the CAM and PVBP from women with SARS-CoV-2 infection
A two-sided Wald test was peformed based on the negative binomial distribution.
ENSEMBL	baseMean	log2FoldChange	lfcSE	stat	pvalue	padj	gene_name	cname
ENSG00000189266.13	63.9961	0.618592	0.15196	4.07075	4.68612e-05	0.0324201	PNRC2	CAM_Decidual_M
ENSG00000173846.13	51.6367	0.820235	0.162958	5.03341	4.8182e-07	0.00100002	PLK3	CAM_Decidual_M
ENSG00000108479.11	35.5047	-0.693552	0.190245	-3.64557	0.0002668	0.0983131	GALK1	CAM_Decidual_M
ENSG00000123136.14	39.8639	0.701451	0.19004	3.69106	0.000223317	0.0983131	DDX39A	CAM_Decidual_M
ENSG00000115520.8	38.5931	0.614727	0.16938	3.62928	0.00028421	0.0983131	COQ10B	CAM_Decidual_M
ENSG00000196396.10	21.2258	0.8587	0.209961	4.08981	4.31718e-05	0.0324201	PTPN1	CAM_Decidual_M
ENSG00000163659.13	50.5722	0.652134	0.162906	4.00313	6.2511e-05	0.037069	TIPARP	CAM_Decidual_M
ENSG00000163734.4	61.4388	0.84901	0.181935	4.66655	3.06302e-06	0.00317865	CXCL3	CAM_Decidual_M
ENSG00000125347.14	55.8942	0.862302	0.181751	4.74443	2.09099e-06	0.00289323	IRF1	CAM_Decidual_M
ENSG00000118503.15	115.351	0.701359	0.128881	5.4419	5.2714e-08	0.000218816	TNFAIP3	CAM_Decidual_M
ENSG00000119138.4	23.9533	0.744324	0.204932	3.63204	0.000281185	0.0983131	KLF9	CAM_Decidual_M
ENSG00000103145.10	112.586	-0.513223	0.139529	-3.67826	0.000234832	0.0983131	HCFC1R1	CAM_Decidual_M
ENSG00000103196.12	50.8634	0.845256	0.178193	4.74349	2.10068e-06	0.0227097	CRISPLD2	CAM_EVT-1_F
ENSG00000104267.10	8.34662	-1.53648	0.346011	-4.44054	8.97327e-06	0.041618	CA2	CAM_EVT-1_F
ENSG00000135002.12	32.2522	-0.93437	0.200791	-4.65345	3.2643e-06	0.0227097	RFK	CAM_EVT-1_F
ENSG00000110799.13	53.8661	-1.31442	0.304476	-4.31698	1.58177e-05	0.0200911	VWF	CAM_LED_M
ENSG00000126803.9	23.0273	-1.02751	0.234216	-4.38703	1.1491e-05	0.0200911	HSPA2	CAM_LED_M
ENSG00000103811.16	65.5243	0.814712	0.223673	3.64243	0.00027008	0.0958294	CTSH	CAM_LED_M
ENSG00000152583.12	62.3591	-1.50833	0.334649	-4.5072	6.56899e-06	0.0200911	SPARCL1	CAM_LED_M
ENSG00000109472.14	10.276	-2.34192	0.612542	-3.82328	0.00013169	0.0642484	CPE	CAM_LED_M
ENSG00000019582.15	72.533	-0.640827	0.174808	-3.6659	0.000246473	0.0958294	CD74	CAM_LED_M
ENSG00000170323.8	22.4666	-1.23239	0.334796	-3.68101	0.00023231	0.0958294	FABP4	CAM_LED_M
ENSG00000136960.12	32.5406	-1.35497	0.342361	-3.95773	7.56667e-05	0.0421896	ENPP2	CAM_LED_M
ENSG00000183615.6	17.1607	-1.79341	0.421147	-4.25839	2.05904e-05	0.0200911	FAM167B	CAM_LED_M
ENSG00000213088.12	18.9871	-1.80746	0.44793	-4.03515	5.45683e-05	0.0354967	ACKR1	CAM_LED_M
ENSG00000185885.16	27.4367	-1.35308	0.333876	-4.05264	5.06428e-05	0.0354967	IFITM1	CAM_LED_M
ENSG00000151651.16	101.284	-0.843366	0.18554	-4.54547	5.48127e-06	0.0140211	ADAM8	CAM_Macrophage-2_M
ENSG00000131626.18	62.9785	-0.860779	0.180697	-4.76365	1.90119e-06	0.00729485	PPFIA1	CAM_Macrophage-2_M
ENSG00000129521.13	28.9465	-2.05504	0.424928	-4.83621	1.32337e-06	0.00729485	EGLN3	CAM_Macrophage-2_M
ENSG00000185100.10	12.1957	-1.84142	0.446876	-4.12066	3.77786e-05	0.0362391	ADSSL1	CAM_Macrophage-2_M
ENSG00000006327.13	102.629	-0.888535	0.20469	-4.34089	1.41907e-05	0.0217799	TNFRSF12A	CAM_Macrophage-2_M
ENSG00000154099.18	12.5055	1.43721	0.364397	3.94408	8.01085e-05	0.0641305	DNAAF1	CAM_Macrophage-2_M
ENSG00000173221.14	206.543	0.488015	0.114264	4.27093	1.94661e-05	0.0248971	GLRX	CAM_Macrophage-2_M
ENSG00000026297.15	359.312	-0.44115	0.114896	-3.83957	0.000123249	0.0859827	RNASET2	CAM_Macrophage-2_M
ENSG00000077782.20	74.5786	-0.968655	0.232949	-4.15822	3.20735e-05	0.0351618	FGFR1	CAM_Macrophage-2_M
ENSG00000104419.14	98.9069	-0.613763	0.1412	-4.34676	1.38164e-05	0.0217799	NDRG1	CAM_Macrophage-2_M
ENSG00000121966.6	283.708	-0.526896	0.133936	-3.93393	8.35685e-05	0.0641305	CXCR4	CAM_Macrophage-2_M
ENSG00000164032.12	341.188	-0.438226	0.115823	-3.78359	0.000154583	0.0988555	H2AFZ	CAM_Macrophage-2_M
ENSG00000165949.12	38.3768	1.92547	0.417001	4.61742	3.88531e-06	0.0210118	IFI27	CAM_Monocyte_M
ENSG00000104043.14	9.44251	-1.78721	0.411092	-4.34747	1.37715e-05	0.0372381	ATP8B4	CAM_Monocyte_M
ENSG00000114013.16	31.5296	-1.01022	0.226787	-4.45448	8.40974e-06	0.0303199	CD86	CAM_Monocyte_M
ENSG00000128228.5	54.9111	-0.76513	0.158232	-4.83551	1.32805e-06	0.0143642	SDF2L1	CAM_Monocyte_M
ENSG00000187608.10	329.729	-1.0509	0.178737	-5.87958	4.11307e-09	6.78931e-06	ISG15	CAM_Stromal-1_F
ENSG00000083444.17	376.503	-0.458855	0.118244	-3.88058	0.000104207	0.0177942	PLOD1	CAM_Stromal-1_F
ENSG00000126709.15	634.89	-0.943531	0.268978	-3.50784	0.000451767	0.0535594	IFI6	CAM_Stromal-1_F
ENSG00000084636.18	175.221	-0.621304	0.163719	-3.79494	0.00014768	0.0215091	COL16A1	CAM_Stromal-1_F
ENSG00000134202.10	214.736	-0.797548	0.231191	-3.44973	0.000561142	0.0604082	GSTM3	CAM_Stromal-1_F
ENSG00000116774.12	114.34	-1.08446	0.318014	-3.41011	0.000649369	0.0663272	OLFML3	CAM_Stromal-1_F
ENSG00000116260.17	488.62	-0.635315	0.16449	-3.86234	0.000112305	0.0185379	QSOX1	CAM_Stromal-1_F
ENSG00000138131.4	63.7581	-1.26572	0.289331	-4.37462	1.21644e-05	0.00669311	LOXL4	CAM_Stromal-1_F
ENSG00000130595.19	511.899	-1.06261	0.17448	-6.09014	1.12813e-09	2.79325e-06	TNNT3	CAM_Stromal-1_F
ENSG00000070081.16	300.276	-0.431292	0.128872	-3.34667	0.000817894	0.0778887	NUCB2	CAM_Stromal-1_F
ENSG00000089597.18	135.179	-0.473779	0.145894	-3.24743	0.00116453	0.0982928	GANAB	CAM_Stromal-1_F
ENSG00000174080.11	38.9081	-1.10309	0.294787	-3.74199	0.000182566	0.025113	CTSF	CAM_Stromal-1_F
ENSG00000182326.15	380.088	-0.407839	0.125495	-3.24983	0.00115473	0.0982928	C1S	CAM_Stromal-1_F
ENSG00000159403.18	646.33	-0.392176	0.110053	-3.56351	0.000365933	0.0470481	C1R	CAM_Stromal-1_F
ENSG00000167552.14	236.804	-0.810245	0.232007	-3.49233	0.000478835	0.0543615	TUBA1A	CAM_Stromal-1_F
ENSG00000167779.9	647.643	-0.758155	0.192664	-3.93512	8.31553e-05	0.0160325	IGFBP6	CAM_Stromal-1_F
ENSG00000133639.5	438.79	0.489035	0.143529	3.40721	0.000656307	0.0663272	BTG1	CAM_Stromal-1_F
ENSG00000133106.14	47.4422	-1.46638	0.426251	-3.44017	0.000581342	0.0612512	EPSTI1	CAM_Stromal-1_F
ENSG00000126218.11	232.893	-1.04447	0.260353	-4.01173	6.02748e-05	0.0142134	F10	CAM_Stromal-1_F
ENSG00000119630.14	62.2542	-1.60135	0.418367	-3.82763	0.000129385	0.0204932	PGF	CAM_Stromal-1_F
ENSG00000166147.13	379.787	-0.66907	0.198602	-3.3689	0.000754679	0.0747434	FBN1	CAM_Stromal-1_F
ENSG00000132530.17	62.6749	-1.21703	0.308425	-3.94597	7.94785e-05	0.0160325	XAF1	CAM_Stromal-1_F
ENSG00000068079.7	105.534	-0.992959	0.232234	-4.27568	1.90558e-05	0.00857857	IFI35	CAM_Stromal-1_F
ENSG00000108821.13	97.5656	-1.57945	0.413263	-3.8219	0.000132427	0.0204932	COL1A1	CAM_Stromal-1_F
ENSG00000108679.13	463.761	-0.696337	0.132103	-5.27117	1.35558e-07	0.000167821	LGALS3BP	CAM_Stromal-1_F
ENSG00000141401.12	195.128	-0.986285	0.238155	-4.14135	3.45261e-05	0.0113749	IMPA2	CAM_Stromal-1_F
ENSG00000105223.20	417.28	-0.590478	0.169191	-3.49	0.000483018	0.0543615	PLD3	CAM_Stromal-1_F
ENSG00000090006.17	128.698	-0.647071	0.186468	-3.47014	0.000520183	0.0572433	LTBP4	CAM_Stromal-1_F
ENSG00000138061.12	44.3785	-1.66799	0.513889	-3.24583	0.0011711	0.0982928	CYP1B1	CAM_Stromal-1_F
ENSG00000115415.18	70.118	-1.27104	0.26652	-4.76902	1.85123e-06	0.00152788	STAT1	CAM_Stromal-1_F
ENSG00000115457.10	62.3457	-1.10541	0.284249	-3.88887	0.000100711	0.0177942	IGFBP2	CAM_Stromal-1_F
ENSG00000061656.9	170.005	-0.682241	0.165722	-4.11677	3.84223e-05	0.0113749	SPAG4	CAM_Stromal-1_F
ENSG00000100979.15	386.201	-0.940802	0.22522	-4.17725	2.95049e-05	0.0112391	PLTP	CAM_Stromal-1_F
ENSG00000183255.12	384.589	-0.379314	0.106924	-3.54751	0.000388898	0.0481456	PTTG1IP	CAM_Stromal-1_F
ENSG00000183765.22	31.3306	-1.14206	0.347391	-3.28753	0.00101072	0.0926868	CHEK2	CAM_Stromal-1_F
ENSG00000164054.15	238.459	-0.607366	0.181025	-3.35516	0.000793193	0.0770175	SHISA5	CAM_Stromal-1_F
ENSG00000184220.12	59.6612	0.643711	0.15668	4.10846	3.98314e-05	0.0113749	CMSS1	CAM_Stromal-1_F
ENSG00000127241.16	229.153	-0.989354	0.209882	-4.71387	2.4306e-06	0.00171947	MASP1	CAM_Stromal-1_F
ENSG00000114315.4	102.517	-1.29105	0.39256	-3.28879	0.00100618	0.0926868	HES1	CAM_Stromal-1_F
ENSG00000109610.6	231.456	-0.880731	0.184197	-4.78146	1.74031e-06	0.00152788	SOD3	CAM_Stromal-1_F
ENSG00000113140.11	735.739	-0.904455	0.214115	-4.22416	2.39832e-05	0.00989707	SPARC	CAM_Stromal-1_F
ENSG00000166278.15	132.399	-1.11928	0.295851	-3.78325	0.000154791	0.0219007	C2	CAM_Stromal-1_F
ENSG00000168477.19	113.031	-0.920498	0.234093	-3.93219	8.41769e-05	0.0160325	TNXB	CAM_Stromal-1_F
ENSG00000177409.12	33.2136	-1.33092	0.336347	-3.95698	7.59022e-05	0.0160325	SAMD9L	CAM_Stromal-1_F
ENSG00000164692.17	632.844	-1.24691	0.355613	-3.50637	0.00045426	0.0535594	COL1A2	CAM_Stromal-1_F
ENSG00000107159.13	76.0215	-1.60421	0.412598	-3.88807	0.000101043	0.0177942	CA9	CAM_Stromal-1_F
ENSG00000167123.19	354.012	-0.680708	0.179168	-3.79927	0.000145121	0.0215091	CERCAM	CAM_Stromal-1_F
ENSG00000237973.1	40.7071	3.03975	0.934347	3.25334	0.00114058	0.0982928	MTCO1P12	CAM_Stromal-1_F
ENSG00000162723.10	83.9088	-1.40627	0.347866	-4.04258	5.28671e-05	0.0137788	SLAMF9	CAM_Stromal-1_F
ENSG00000206503.13	862.522	-0.242279	0.0745754	-3.24877	0.00115904	0.0982928	HLA-A	CAM_Stromal-1_F
ENSG00000204592.9	322.77	-0.470946	0.13228	-3.56023	0.000370532	0.0470481	HLA-E	CAM_Stromal-1_F
ENSG00000204525.16	736.989	-0.347718	0.0874011	-3.97842	6.93754e-05	0.0156158	HLA-C	CAM_Stromal-1_F
ENSG00000160932.11	602.687	-0.682511	0.166473	-4.09982	4.13466e-05	0.0113749	LY6E	CAM_Stromal-1_F
ENSG00000169583.12	164.638	-1.39241	0.298737	-4.66099	3.14698e-06	0.00194798	CLIC3	CAM_Stromal-1_F
ENSG00000174807.4	97.0905	-1.36489	0.317079	-4.30457	1.67308e-05	0.00828507	CD248	CAM_Stromal-1_F
ENSG00000166165.13	347.837	-0.781464	0.123047	-6.35094	2.14003e-10	1.05974e-06	CKB	CAM_Stromal-1_F
ENSG00000129009.13	56.1643	-1.4176	0.379749	-3.733	0.000189212	0.0253238	ISLR	CAM_Stromal-1_F
ENSG00000173762.8	76.8785	-1.44916	0.360131	-4.02398	5.72238e-05	0.0141686	CD7	CAM_Stromal-1_F
ENSG00000142156.14	925.91	-0.483261	0.116406	-4.15151	3.3029e-05	0.0113749	COL6A1	CAM_Stromal-1_F
ENSG00000177674.16	14.1251	1.42022	0.295694	4.803	1.56302e-06	0.00170005	AGTRAP	CAM_T-cell_M
ENSG00000077549.18	93.1968	0.36101	0.117107	3.08274	0.00205107	0.0922264	CAPZB	CAM_T-cell_M
ENSG00000130770.18	88.0573	0.495888	0.157933	3.13986	0.00169028	0.0831157	ATP5IF1	CAM_T-cell_M
ENSG00000182866.17	56.8688	0.58245	0.168776	3.45102	0.000558478	0.0509366	LCK	CAM_T-cell_M
ENSG00000176261.15	16.1971	1.02992	0.263109	3.91444	9.06158e-05	0.0218312	ZBTB8OS	CAM_T-cell_M
ENSG00000116898.12	27.1846	0.548268	0.173959	3.15171	0.00162319	0.0831157	MRPS15	CAM_T-cell_M
ENSG00000168653.11	189.109	-0.301425	0.0718469	-4.19537	2.72421e-05	0.0126987	NDUFS5	CAM_T-cell_M
ENSG00000065978.19	117.659	-0.303692	0.0826678	-3.67365	0.000239112	0.0360664	YBX1	CAM_T-cell_M
ENSG00000132780.17	52.5101	-0.45646	0.145599	-3.13504	0.00171829	0.0831157	NASP	CAM_T-cell_M
ENSG00000134717.18	21.5857	0.917823	0.269122	3.41043	0.000648597	0.054266	BTF3L4	CAM_T-cell_M
ENSG00000081870.11	23.9504	0.773352	0.228658	3.38213	0.000719251	0.0566324	HSPB11	CAM_T-cell_M
ENSG00000183291.17	42.4437	0.664096	0.181701	3.65488	0.000257302	0.0360664	SELENOF	CAM_T-cell_M
ENSG00000121851.13	14.2478	0.916054	0.243541	3.76139	0.00016897	0.0324322	POLR3GL	CAM_T-cell_M
ENSG00000117592.9	114.912	-0.272445	0.0895437	-3.04259	0.00234549	0.0944417	PRDX6	CAM_T-cell_M
ENSG00000150093.19	41.4317	0.5995	0.184371	3.2516	0.00114759	0.0675971	ITGB1	CAM_T-cell_M
ENSG00000138279.16	20.8428	1.17411	0.291836	4.02319	5.74145e-05	0.0218312	ANXA7	CAM_T-cell_M
ENSG00000175567.10	44.3737	1.01847	0.295267	3.44933	0.000561973	0.0509366	UCP2	CAM_T-cell_M
ENSG00000204397.7	44.41	0.657794	0.184547	3.56437	0.000364731	0.0410385	CARD16	CAM_T-cell_M
ENSG00000134285.11	36.1963	0.764916	0.196489	3.89291	9.90472e-05	0.0218312	FKBP11	CAM_T-cell_M
ENSG00000139722.7	21.0033	-0.769161	0.250946	-3.06505	0.00217635	0.0922264	VPS37B	CAM_T-cell_M
ENSG00000133106.14	14.2551	1.27235	0.418243	3.04213	0.00234909	0.0944417	EPSTI1	CAM_T-cell_M
ENSG00000277734.8	101.996	0.406301	0.113842	3.56899	0.000358361	0.0410385	TRAC	CAM_T-cell_M
ENSG00000156127.6	34.2648	0.916754	0.281629	3.25518	0.00113319	0.0675971	BATF	CAM_T-cell_M
ENSG00000165929.13	23.6785	-0.850885	0.215707	-3.94464	7.99191e-05	0.0218312	TC2N	CAM_T-cell_M
ENSG00000196405.13	51.4003	0.517624	0.141177	3.6665	0.000245895	0.0360664	EVL	CAM_T-cell_M
ENSG00000182117.5	50.9926	0.434935	0.144465	3.01065	0.00260687	0.0968135	NOP10	CAM_T-cell_M
ENSG00000140497.16	22.4325	0.718823	0.23338	3.08006	0.0020696	0.0922264	SCAMP2	CAM_T-cell_M
ENSG00000004779.10	37.838	0.711044	0.205867	3.4539	0.000552532	0.0509366	NDUFAB1	CAM_T-cell_M
ENSG00000103490.14	36.5843	0.808426	0.268871	3.00674	0.00264064	0.0968135	PYCARD	CAM_T-cell_M
ENSG00000217555.12	44.0497	0.725107	0.239913	3.02238	0.00250797	0.0968135	CKLF	CAM_T-cell_M
ENSG00000108523.15	14.8541	0.731598	0.243248	3.00763	0.00263297	0.0968135	RNF167	CAM_T-cell_M
ENSG00000277791.5	56.7786	0.456053	0.151117	3.01787	0.00254554	0.0968135	PSMB3	CAM_T-cell_M
ENSG00000068079.7	12.8881	1.09296	0.332026	3.2918	0.000995481	0.0675971	IFI35	CAM_T-cell_M
ENSG00000159199.14	27.8459	0.843058	0.231162	3.64704	0.000265275	0.0360664	ATP5MC1	CAM_T-cell_M
ENSG00000262814.8	10.0429	1.43933	0.402998	3.57156	0.000354861	0.0410385	MRPL12	CAM_T-cell_M
ENSG00000101608.12	164.871	0.485885	0.0881839	5.50991	3.59024e-08	0.000117149	MYL12A	CAM_T-cell_M
ENSG00000099817.12	23.6459	0.961508	0.264909	3.62958	0.000283885	0.0370527	POLR2E	CAM_T-cell_M
ENSG00000127445.13	24.2119	1.10698	0.249898	4.42973	9.43516e-06	0.00513115	PIN1	CAM_T-cell_M
ENSG00000167815.12	52.4531	0.728226	0.212575	3.42573	0.000613148	0.0526501	PRDX2	CAM_T-cell_M
ENSG00000099795.7	43.5509	0.669288	0.214836	3.11534	0.00183731	0.0868862	NDUFB7	CAM_T-cell_M
ENSG00000130312.6	27.9947	0.705343	0.208274	3.38661	0.000707626	0.0566324	MRPL34	CAM_T-cell_M
ENSG00000186010.19	130.421	0.332307	0.0897056	3.70442	0.000211873	0.0360664	NDUFA13	CAM_T-cell_M
ENSG00000104823.9	33.8231	0.799394	0.253646	3.15162	0.00162368	0.0831157	ECH1	CAM_T-cell_M
ENSG00000130755.13	91.8752	0.566863	0.160319	3.53584	0.000406479	0.0427852	GMFG	CAM_T-cell_M
ENSG00000087088.20	46.1095	0.682078	0.217729	3.13269	0.00173211	0.0831157	BAX	CAM_T-cell_M
ENSG00000131408.14	23.1046	0.853853	0.219515	3.88973	0.000100358	0.0218312	NR1H2	CAM_T-cell_M
ENSG00000256060.2	10.4689	1.08867	0.339524	3.20646	0.00134377	0.0743172	TRAPPC2B	CAM_T-cell_M
ENSG00000130724.8	28.7954	0.804859	0.245388	3.27994	0.00103828	0.0675971	CHMP2A	CAM_T-cell_M
ENSG00000014641.18	30.5685	0.680597	0.212989	3.19546	0.0013961	0.0759245	MDH1	CAM_T-cell_M
ENSG00000125868.16	36.2284	0.618316	0.188833	3.27441	0.00105884	0.0675971	DSTN	CAM_T-cell_M
ENSG00000101367.9	27.3927	0.780472	0.256815	3.03904	0.00237334	0.0944417	MAPRE1	CAM_T-cell_M
ENSG00000125971.16	48.6961	0.449066	0.138238	3.24851	0.00116011	0.0675971	DYNLRB1	CAM_T-cell_M
ENSG00000101132.10	17.2322	0.858055	0.266832	3.21572	0.00130119	0.073203	PFDN4	CAM_T-cell_M
ENSG00000022277.12	25.1975	0.652215	0.186429	3.49847	0.000467941	0.0463722	RTF2	CAM_T-cell_M
ENSG00000124225.16	24.5593	-1.21308	0.304148	-3.98847	6.65016e-05	0.0218312	PMEPA1	CAM_T-cell_M
ENSG00000243927.6	70.0431	-0.767727	0.228269	-3.36325	0.000770298	0.0571246	MRPS6	CAM_T-cell_M
ENSG00000100220.12	9.7285	1.18452	0.37541	3.15527	0.00160351	0.0831157	RTCB	CAM_T-cell_M
ENSG00000247596.9	28.0656	0.896446	0.278246	3.22178	0.00127398	0.0729298	TWF2	CAM_T-cell_M
ENSG00000163636.10	17.1581	0.80668	0.26825	3.00719	0.00263672	0.0968135	PSMD6	CAM_T-cell_M
ENSG00000069849.11	128.667	-0.751147	0.153717	-4.88657	1.02608e-06	0.00167404	ATP1B3	CAM_T-cell_M
ENSG00000136603.14	43.1339	-0.774254	0.231885	-3.33896	0.000840928	0.0609766	SKIL	CAM_T-cell_M
ENSG00000163319.11	10.9667	1.12845	0.328329	3.43695	0.000588296	0.0518813	MRPS18C	CAM_T-cell_M
ENSG00000164022.16	14.1127	0.810945	0.265803	3.05093	0.00228135	0.0944417	AIMP1	CAM_T-cell_M
ENSG00000184584.13	19.1326	0.964563	0.275757	3.49788	0.000468981	0.0463722	TMEM173	CAM_T-cell_M
ENSG00000197043.14	19.0841	1.03255	0.305628	3.37845	0.00072895	0.0566324	ANXA6	CAM_T-cell_M
ENSG00000240065.8	54.4192	0.939347	0.24073	3.90207	9.53725e-05	0.0218312	PSMB9	CAM_T-cell_M
ENSG00000023892.11	13.3572	0.884039	0.292371	3.02369	0.00249713	0.0968135	DEF6	CAM_T-cell_M
ENSG00000124541.7	10.5442	1.03222	0.328707	3.14023	0.00168815	0.0831157	RRP36	CAM_T-cell_M
ENSG00000075142.13	36.8499	0.828289	0.176293	4.69838	2.62235e-06	0.00213918	SRI	CAM_T-cell_M
ENSG00000104325.7	13.2797	0.969288	0.268331	3.61228	0.000303517	0.0380914	DECR1	CAM_T-cell_M
ENSG00000147684.9	39.1975	0.576505	0.183742	3.13758	0.00170348	0.0831157	NDUFB9	CAM_T-cell_M
ENSG00000119326.15	9.88242	-1.29993	0.353803	-3.67416	0.000238636	0.0360664	CTNNAL1	CAM_T-cell_M
ENSG00000136930.13	32.982	0.54652	0.177833	3.07323	0.00211757	0.0922264	PSMB7	CAM_T-cell_M
ENSG00000173110.8	14.9615	2.7309	0.836357	3.26524	0.00109373	0.0675971	HSPA6	CAM_T-cell_M
ENSG00000168894.9	31.5255	0.668766	0.217921	3.06885	0.00214883	0.0922264	RNF181	CAM_T-cell_M
ENSG00000187837.3	18.8788	1.0128	0.330027	3.06885	0.00214884	0.0922264	HIST1H1C	CAM_T-cell_M
ENSG00000197061.4	65.8079	-0.540714	0.136824	-3.95189	7.75373e-05	0.0218312	HIST1H4C	CAM_T-cell_M
ENSG00000132432.14	90.7787	0.391831	0.110425	3.54838	0.000387611	0.0421592	SEC61G	CAM_T-cell_M
ENSG00000165283.16	18.6037	0.903597	0.241173	3.74667	0.000179194	0.0324839	STOML2	CAM_T-cell_M
ENSG00000244187.8	10.3859	1.07159	0.31789	3.37093	0.000749141	0.0568476	TMEM141	CAM_T-cell_M
ENSG00000182154.8	46.1466	0.553144	0.167837	3.29571	0.000981721	0.0675971	MRPL41	CAM_T-cell_M
ENSG00000110651.11	125.468	-0.282248	0.0911461	-3.09666	0.00195717	0.0912322	CD81	CAM_T-cell_M
ENSG00000137752.24	13.5462	1.18857	0.267676	4.44032	8.98272e-06	0.00513115	CASP1	CAM_T-cell_M
ENSG00000135441.7	47.0678	0.534825	0.175849	3.04138	0.00235497	0.0944417	BLOC1S1	CAM_T-cell_M
ENSG00000102871.16	20.7118	1.01526	0.310532	3.26943	0.00107765	0.0675971	TRADD	CAM_T-cell_M
ENSG00000125458.7	24.9306	0.654649	0.201162	3.25433	0.00113659	0.0675971	NT5C	CAM_T-cell_M
ENSG00000141522.12	35.5039	0.479894	0.156498	3.06646	0.00216609	0.0922264	ARHGDIA	CAM_T-cell_M
ENSG00000105258.9	21.5587	0.808248	0.20914	3.86462	0.00011126	0.0226901	POLR2I	CAM_T-cell_M
ENSG00000063177.13	349.382	-0.161185	0.0494565	-3.25912	0.00111759	0.0675971	RPL18	CAM_T-cell_M
ENSG00000023902.14	22.0759	-1.24713	0.299679	-4.16155	3.16088e-05	0.0909431	PLEKHO1	PVBP_CTB_F
ENSG00000244879.8	84.7746	-0.527832	0.125287	-4.21298	2.52024e-05	0.0909431	GABPB1-AS1	PVBP_CTB_F
ENSG00000086504.16	167.905	-0.429491	0.10095	-4.2545	2.0952e-05	0.0909431	MRPL28	PVBP_CTB_F
ENSG00000176845.13	113.781	-1.24297	0.275166	-4.51716	6.26759e-06	0.0631146	METRNL	PVBP_CTB_F
ENSG00000104267.10	55.4637	-1.09111	0.261455	-4.17322	3.0033e-05	0.0909431	CA2	PVBP_CTB_F
ENSG00000175287.19	57.0126	-0.803033	0.17663	-4.5464	5.45705e-06	0.0631146	PHYHD1	PVBP_CTB_F
ENSG00000269028.3	1557.14	-0.224719	0.0515422	-4.35991	1.30115e-05	0.0873505	MTRNR2L12	PVBP_CTB_F
ENSG00000177791.11	29.9503	-0.859057	0.180904	-4.7487	2.0473e-06	0.0300421	MYOZ1	PVBP_EVT-1_F
ENSG00000115541.11	24.7374	0.697982	0.163591	4.26663	1.98444e-05	0.0822949	HSPE1	PVBP_T-cell_F
ENSG00000089063.15	5.61498	1.52936	0.339765	4.50122	6.75646e-06	0.0560381	TMEM230	PVBP_T-cell_F
