# Supplementary material for: Maternal-fetal immune responses in pregnant women infected with SARS-CoV-2
Source: Nat Commun. 2022 Jan 18;13:320. doi: 10.1038/s41467-021-27745-z (PMC8766450; doi:10.1038/s41467-021-27745-z)
Supplement: Supplementary file 5 — Supplementary Data 2 [file 41467_2021_27745_MOESM5_ESM.xlsx]

## Sheet: Supplementary table 4 MB DEG
Supplementary Data 2. Differentially expressed genes (DEGs) in the maternal blood from women with SARS-CoV-2 infection
Genes with a minimum fold change of 1.25-fold and a false discovery rate-adjusted p-value (q-value) of < 0.1 were considered differentially expressed. A two-sided negative binomial distribution was applied.
ENSEMBL ID	SYMBOL	logFC	P value	Adjusted P value	Direction
ENSG00000108947	EFNB3	-30	2.29e-20	1.61e-17	DowninCovid
ENSG00000113739	STC2	-30	2.3e-20	1.61e-17	DowninCovid
ENSG00000115380	EFEMP1	-30	2.99e-20	1.61e-17	DowninCovid
ENSG00000128422	KRT17	-30	1.91e-20	1.61e-17	DowninCovid
ENSG00000128591	FLNC	-30	2.5e-20	1.61e-17	DowninCovid
ENSG00000132429	POPDC3	-30	3.58e-20	1.61e-17	DowninCovid
ENSG00000142871	CCN1	-30	1.89e-20	1.61e-17	DowninCovid
ENSG00000143061	IGSF3	-30	3.72e-20	1.61e-17	DowninCovid
ENSG00000151892	GFRA1	-30	2.8e-20	1.61e-17	DowninCovid
ENSG00000168077	SCARA3	-30	2.62e-20	1.61e-17	DowninCovid
ENSG00000183853	KIRREL1	-30	2.54e-20	1.61e-17	DowninCovid
ENSG00000186897	C1QL4	-30	2.94e-20	1.61e-17	DowninCovid
ENSG00000198930	CSAG1	-30	2.33e-20	1.61e-17	DowninCovid
ENSG00000200301	RNA5SP483	-30	3.93e-20	1.61e-17	DowninCovid
ENSG00000211842	TRAJ47	-30	4.63e-20	1.61e-17	DowninCovid
ENSG00000213401	MAGEA12	-30	2.92e-20	1.61e-17	DowninCovid
ENSG00000214593	AL354710.1	-30	3.05e-20	1.61e-17	DowninCovid
ENSG00000214612	RPS19P1	-30	4.47e-20	1.61e-17	DowninCovid
ENSG00000225480	AC006548.1	-30	2.29e-20	1.61e-17	DowninCovid
ENSG00000227523	RPS20P15	-30	4.82e-20	1.61e-17	DowninCovid
ENSG00000229230	MT1P3	-30	3.32e-20	1.61e-17	DowninCovid
ENSG00000231416	AL358472.1	-30	2.49e-20	1.61e-17	DowninCovid
ENSG00000234144	COX6CP13	-30	3.87e-20	1.61e-17	DowninCovid
ENSG00000236253	SLC25A3P1	-30	2.8e-20	1.61e-17	DowninCovid
ENSG00000241216	SNAPC5P1	-30	2.48e-20	1.61e-17	DowninCovid
ENSG00000242726	RPP21	-30	4.35e-20	1.61e-17	DowninCovid
ENSG00000248702	AC005921.1	-30	3.35e-20	1.61e-17	DowninCovid
ENSG00000252002	RNA5SP154	-30	2.42e-20	1.61e-17	DowninCovid
ENSG00000253631	IGLV7-35	-30	4.27e-20	1.61e-17	DowninCovid
ENSG00000254105	VENTXP6	-30	2.4e-20	1.61e-17	DowninCovid
ENSG00000256148	AP000763.2	-30	3.67e-20	1.61e-17	DowninCovid
ENSG00000256350	AC243972.3	-30	1.73e-20	1.61e-17	DowninCovid
ENSG00000257016	SLC25A39P2	-30	3.03e-20	1.61e-17	DowninCovid
ENSG00000267592	AC004134.1	-30	4.7e-20	1.61e-17	DowninCovid
ENSG00000271547	AC117498.2	-30	4.22e-20	1.61e-17	DowninCovid
ENSG00000224856	AL035398.1	-29.9973	3.36e-20	1.61e-17	DowninCovid
ENSG00000249263	PARP4P3	-29.9952	3.42e-20	1.61e-17	DowninCovid
ENSG00000214917	AC011825.1	-29.9814	2.29e-29	2.98e-25	DowninCovid
ENSG00000173432	SAA1	-29.9654	3.66e-20	1.61e-17	DowninCovid
ENSG00000259161	AL137779.3	-29.8439	5e-20	1.61e-17	DowninCovid
ENSG00000198327	NA	-29.7854	8.57e-20	2.66e-17	DowninCovid
ENSG00000269354	AC243960.5	-29.7694	7.57e-20	2.37e-17	DowninCovid
ENSG00000270990	AC069304.2	-29.5783	1.12e-19	3.44e-17	DowninCovid
ENSG00000211943	IGHV3-15	-29.5432	1.28e-19	3.88e-17	DowninCovid
ENSG00000249649	MRPS33P2	-29.4594	2.2e-19	6.52e-17	DowninCovid
ENSG00000270892	AC006077.1	-29.3924	1.72e-19	5.16e-17	DowninCovid
ENSG00000264845	AC119868.1	-29.223	3.53e-19	1.03e-16	DowninCovid
ENSG00000270929	SRD5A3P1	-29.218	4.8e-19	1.39e-16	DowninCovid
ENSG00000230718	AC114878.1	-28.9138	1e-18	2.87e-16	DowninCovid
ENSG00000254193	AC131281.2	-28.7446	1.27e-18	3.55e-16	DowninCovid
ENSG00000151418	ATP6V1G3	-28.6123	1.72e-18	4.77e-16	DowninCovid
ENSG00000235573	AC005005.2	-28.4542	2.96e-18	8.03e-16	DowninCovid
ENSG00000264311	CCDC58P1	-28.4542	2.96e-18	8.03e-16	DowninCovid
ENSG00000205364	MT1M	-28.3656	4.52e-18	1.21e-15	DowninCovid
ENSG00000213703	AL138847.1	-28.2629	5.03e-18	1.34e-15	DowninCovid
ENSG00000112116	IL17F	-28.1815	7.77e-18	2.02e-15	DowninCovid
ENSG00000118729	CASQ2	-27.8189	1.15e-17	2.94e-15	DowninCovid
ENSG00000218502	H2AZP3	-27.6499	2.49e-17	6.23e-15	DowninCovid
ENSG00000202322	RNA5SP131	-26.7908	2.32e-16	5.54e-14	DowninCovid
ENSG00000161610	HCRT	-26.704	3.65e-16	8.27e-14	DowninCovid
ENSG00000201942	RNA5SP363	-26.494	5.35e-16	1.2e-13	DowninCovid
ENSG00000211656	IGLV2-33	-26.4688	2.25e-16	5.41e-14	DowninCovid
ENSG00000234964	FABP5P7	-25.8474	1.84e-15	4.1e-13	DowninCovid
ENSG00000233979	RPL22P21	-25.7044	2.74e-27	2.38e-23	DowninCovid
ENSG00000173253	DMRT2	-25.4908	6.69e-15	1.45e-12	DowninCovid
ENSG00000241670	NA	-24.8729	1.56e-14	3.36e-12	DowninCovid
ENSG00000159495	TGM7	-24.4314	7.57e-14	1.59e-11	DowninCovid
ENSG00000226952	AC093019.1	-23.5366	5.17e-13	1.06e-10	DowninCovid
ENSG00000250430	AC106872.7	-23.2738	8.24e-13	1.68e-10	DowninCovid
ENSG00000231928	TRIM26BP	-23.0944	1.46e-12	2.94e-10	DowninCovid
ENSG00000270874	RPAP2P1	-22.9957	1.86e-12	3.72e-10	DowninCovid
ENSG00000271482	AC005070.2	-22.7408	2.26e-12	4.45e-10	DowninCovid
ENSG00000226284	ARPC3P1	-22.4951	3.85e-12	7.43e-10	DowninCovid
ENSG00000262587	AC133552.2	-22.3034	8.56e-12	1.62e-09	DowninCovid
ENSG00000215096	IFITM8P	-22.2927	8.16e-12	1.55e-09	DowninCovid
ENSG00000203397	AL139400.1	-22.066	1.16e-11	2.17e-09	DowninCovid
ENSG00000257629	AC006199.1	-21.4464	4.18e-11	7.67e-09	DowninCovid
ENSG00000230556	AC073264.2	-21.1951	5.27e-11	9.59e-09	DowninCovid
ENSG00000236555	AC115115.1	-20.9381	8.37e-11	1.51e-08	DowninCovid
ENSG00000236184	TCEA1P4	-20.9219	1.5e-10	2.64e-08	DowninCovid
ENSG00000240385	RPS29P20	-20.5135	2.25e-10	3.88e-08	DowninCovid
ENSG00000229064	AC104073.1	-20.1088	4.75e-10	8.14e-08	DowninCovid
ENSG00000258626	COX7A2P1	-19.9948	8.48e-10	1.43e-07	DowninCovid
ENSG00000259393	AC025918.2	-19.9582	9.94e-10	1.66e-07	DowninCovid
ENSG00000227329	AL139396.1	-19.8206	1.05e-09	1.74e-07	DowninCovid
ENSG00000200741	RNA5SP161	-19.66	1.12e-09	1.83e-07	DowninCovid
ENSG00000267005	AC002984.1	-19.2382	4.43e-09	6.7e-07	DowninCovid
ENSG00000230828	AL583843.1	-19.2028	4.72e-09	7.1e-07	DowninCovid
ENSG00000172724	CCL19	-19.1116	3.79e-09	5.83e-07	DowninCovid
ENSG00000237379	CBX1P3	-19.0851	5.85e-09	8.69e-07	DowninCovid
ENSG00000258557	AC245505.1	-19.0817	5.88e-09	8.69e-07	DowninCovid
ENSG00000233161	DHFRP2	-19.0525	6.22e-09	9.1e-07	DowninCovid
ENSG00000127780	OR1E2	-18.9383	5.76e-09	8.61e-07	DowninCovid
ENSG00000268461	AC078899.2	-18.9044	8.11e-09	1.17e-06	DowninCovid
ENSG00000270243	AC022217.4	-18.7868	1e-08	1.42e-06	DowninCovid
ENSG00000229914	AL138899.2	-18.6497	1.06e-08	1.49e-06	DowninCovid
ENSG00000225471	BX119917.1	-18.4161	1.61e-08	2.17e-06	DowninCovid
ENSG00000264148	AC138207.3	-18.3599	1.29e-08	1.78e-06	DowninCovid
ENSG00000253383	AC100784.1	-17.9481	3.2e-08	4.23e-06	DowninCovid
ENSG00000229217	CYCSP11	-17.7777	4.21e-08	5.51e-06	DowninCovid
ENSG00000235267	AC074117.2	-17.7667	5.36e-08	6.68e-06	DowninCovid
ENSG00000234776	C11orf94	-17.7391	5.34e-08	6.68e-06	DowninCovid
ENSG00000256827	AC068790.1	-17.6024	6.88e-08	8.26e-06	DowninCovid
ENSG00000236706	HLA-U	-17.602	6.18e-08	7.63e-06	DowninCovid
ENSG00000211846	TRAJ43	-17.2728	3.35e-63	8.72e-59	DowninCovid
ENSG00000229899	AC084290.1	-17.2448	1.29e-07	1.41e-05	DowninCovid
ENSG00000214067	AL360182.1	-17.2238	1.09e-07	1.21e-05	DowninCovid
ENSG00000237483	RPS27AP8	-17.1612	1.22e-07	1.34e-05	DowninCovid
ENSG00000230739	AL392003.2	-16.1162	8.27e-07	8.19e-05	DowninCovid
ENSG00000217416	ISCA1P1	-16.0547	8.01e-07	7.96e-05	DowninCovid
ENSG00000270620	AL034555.1	-16.0508	6.13e-07	6.21e-05	DowninCovid
ENSG00000225155	TOMM22P5	-16.0242	8.56e-07	8.44e-05	DowninCovid
ENSG00000233558	AL050331.1	-15.7712	1.39e-06	0.000133484	DowninCovid
ENSG00000271507	AC025884.3	-15.7567	1.42e-06	0.000135247	DowninCovid
ENSG00000253093	RNA5SP179	-15.5313	1.98e-06	0.000187615	DowninCovid
ENSG00000211959	IGHV4-39	-15.2115	1.99e-06	0.000187655	DowninCovid
ENSG00000236679	RPL23AP24	-15.1558	2.3e-06	0.000215932	DowninCovid
ENSG00000229696	KARS1P1	-14.829	6.2e-06	0.000528957	DowninCovid
ENSG00000237630	NIFKP9	-14.8245	1.33e-07	1.44e-05	DowninCovid
ENSG00000136859	ANGPTL2	-14.8191	5.12e-06	0.000441356	DowninCovid
ENSG00000226243	RPL37AP1	-14.6087	6.82e-06	0.000576407	DowninCovid
ENSG00000230273	AC087163.1	-14.2821	6.45e-06	0.000549196	DowninCovid
ENSG00000228078	HLA-U	-14.2146	9.91e-06	0.000819213	DowninCovid
ENSG00000218198	RPS20P32	-14.2018	1.28e-05	0.00103377	DowninCovid
ENSG00000211876	TRAJ13	-14.1926	1.23e-05	0.000999885	DowninCovid
ENSG00000233778	AC104339.1	-14.1797	1.43e-05	0.00114884	DowninCovid
ENSG00000252376	RNA5SP395	-14.0929	1.27e-05	0.00103355	DowninCovid
ENSG00000235555	SUMO1P4	-13.9852	1.58e-05	0.00124215	DowninCovid
ENSG00000238210	ETDA	-13.5964	2.87e-05	0.00221134	DowninCovid
ENSG00000258215	AC078886.1	-13.562	3.19e-05	0.00244246	DowninCovid
ENSG00000233328	PFN1P1	-13.5469	3.08e-05	0.00236381	DowninCovid
ENSG00000218428	NIP7P3	-13.542	1.15e-05	0.000936944	DowninCovid
ENSG00000268133	AC003002.1	-13.4282	3.5e-05	0.00265631	DowninCovid
ENSG00000257864	AC025030.1	-13.279	5.07e-05	0.00373788	DowninCovid
ENSG00000258529	AP001781.2	-13.1133	6.07e-05	0.00436314	DowninCovid
ENSG00000266282	UBL5P2	-13.1022	4.57e-05	0.00340836	DowninCovid
ENSG00000255232	AC087441.3	-13.0335	5.8e-05	0.00418289	DowninCovid
ENSG00000250384	UBE2CP3	-12.9318	7.42e-05	0.00516398	DowninCovid
ENSG00000120328	PCDHB12	-12.8869	8.58e-05	0.00590808	DowninCovid
ENSG00000240791	MTND4LP7	-12.8242	7.65e-05	0.0053111	DowninCovid
ENSG00000227692	MED28P3	-12.8211	8.71e-05	0.00596875	DowninCovid
ENSG00000211826	TRDJ4	-12.8002	4.59e-05	0.00341796	DowninCovid
ENSG00000272162	AL024498.2	-12.6553	0.000114738	0.0077807	DowninCovid
ENSG00000163637	PRICKLE2	-12.5946	0.000115762	0.00782568	DowninCovid
ENSG00000201469	RNA5SP379	-12.5868	3.33e-07	3.5e-05	DowninCovid
ENSG00000223238	RNA5SP294	-12.5759	0.000116003	0.00782568	DowninCovid
ENSG00000127588	GNG13	-12.4736	0.000143694	0.00956979	DowninCovid
ENSG00000151025	GPR158	-12.321	0.000160316	0.0105415	DowninCovid
ENSG00000211956	IGHV4-34	-12.1934	0.000168495	0.0110001	DowninCovid
ENSG00000172935	MRGPRF	-12.0133	0.00021602	0.0137199	DowninCovid
ENSG00000270381	AL138963.2	-11.9792	0.000200103	0.0129297	DowninCovid
ENSG00000225398	PGM5P4	-11.9534	0.000249816	0.0155535	DowninCovid
ENSG00000235318	MTND4LP13	-11.7642	0.000248513	0.0155186	DowninCovid
ENSG00000254981	NA	-11.6487	0.000309196	0.0191246	DowninCovid
ENSG00000235266	RPL22P17	-11.5913	0.000336219	0.020552	DowninCovid
ENSG00000266379	AC090616.5	-11.5824	5.02e-08	6.32e-06	DowninCovid
ENSG00000213896	AC109486.1	-11.5149	6.02e-06	0.000515631	DowninCovid
ENSG00000138435	CHRNA1	-11.5081	0.000452432	0.02595	DowninCovid
ENSG00000177791	MYOZ1	-11.4919	0.000156322	0.0103315	DowninCovid
ENSG00000183239	AL109615.1	-11.4752	0.00042289	0.0244529	DowninCovid
ENSG00000230397	SPTLC1P1	-11.4723	0.000362639	0.0217583	DowninCovid
ENSG00000229497	AC005189.1	-11.4546	0.000408767	0.024116	DowninCovid
ENSG00000179073	TAAR3P	-11.4171	0.000455624	0.0260757	DowninCovid
ENSG00000211831	TRAJ61	-11.3141	0.000490432	0.0276425	DowninCovid
ENSG00000225715	AL512504.1	-11.1628	1.38e-06	0.000132877	DowninCovid
ENSG00000224497	RPL36P4	-11.1621	0.000563085	0.031131	DowninCovid
ENSG00000226457	RPL22P3	-10.872	0.000740473	0.0394313	DowninCovid
ENSG00000109625	CPZ	-10.8221	0.000815925	0.0427499	DowninCovid
ENSG00000241187	AC008379.1	-10.6425	0.000950582	0.0484997	DowninCovid
ENSG00000234406	AC004129.2	-10.6234	0.000763345	0.0404837	DowninCovid
ENSG00000232466	H3P31	-10.5946	0.00109269	0.0544046	DowninCovid
ENSG00000230022	FNTAP2	-10.533	0.000140711	0.00939513	DowninCovid
ENSG00000243930	RPS12P21	-10.5048	0.0012116	0.0591933	DowninCovid
ENSG00000249210	GAPDHP38	-10.4313	0.00126977	0.0613449	DowninCovid
ENSG00000268995	VN1R82P	-10.3529	0.00155942	0.072773	DowninCovid
ENSG00000168542	COL3A1	-10.3325	0.00136517	0.064989	DowninCovid
ENSG00000231956	HNRNPA1P9	-10.3285	0.00148475	0.0699147	DowninCovid
ENSG00000224523	AL445213.1	-10.3245	0.00160193	0.0743569	DowninCovid
ENSG00000236956	NF1P8	-10.2769	0.00161026	0.0745939	DowninCovid
ENSG00000067646	ZFY	-10.0146	0.00207352	0.0913612	DowninCovid
ENSG00000228431	ARL5AP3	-9.99574	0.00209355	0.0920881	DowninCovid
ENSG00000166073	GPR176	-9.97328	0.00212246	0.0930453	DowninCovid
ENSG00000134871	COL4A2	-9.78339	0.000470125	0.0266712	DowninCovid
ENSG00000271268	AC015849.6	-9.38846	1.46e-05	0.00116239	DowninCovid
ENSG00000240729	AC146507.2	-9.23808	2.71e-06	0.000251899	DowninCovid
ENSG00000249019	AC108471.1	-9.16055	1.53e-05	0.00121074	DowninCovid
ENSG00000264164	AC090616.2	-8.73381	0.000160713	0.0105415	DowninCovid
ENSG00000211850	TRAJ39	-8.58681	8.6e-06	0.000715519	DowninCovid
ENSG00000251378	AC096582.2	-8.29434	0.001992	0.0883675	DowninCovid
ENSG00000243592	RPL17P22	-8.02095	0.000344881	0.0208854	DowninCovid
ENSG00000272387	AL022345.2	-7.94668	0.000771089	0.0408113	DowninCovid
ENSG00000257531	AC008147.3	-7.68741	0.00118744	0.0581221	DowninCovid
ENSG00000234061	AC007969.1	-7.63091	0.00224685	0.0957576	DowninCovid
ENSG00000242829	RPS26P21	-7.42498	3.32e-06	0.000306373	DowninCovid
ENSG00000254065	AC024451.3	-7.36157	6.41e-05	0.0045598	DowninCovid
ENSG00000118523	CCN2	-6.95183	0.000996085	0.0501988	DowninCovid
ENSG00000117122	MFAP2	-6.79795	0.00181066	0.0822857	DowninCovid
ENSG00000233841	HLA-C	-6.71101	3.75e-09	5.81e-07	DowninCovid
ENSG00000267590	NDUFA3P1	-6.50735	0.00114435	0.0565443	DowninCovid
ENSG00000249522	AC147876.1	-6.48897	0.000214592	0.0136625	DowninCovid
ENSG00000235183	SRP14P3	-6.40133	0.00218307	0.0950623	DowninCovid
ENSG00000249047	COX6B1P5	-6.20006	1.07e-05	0.000873646	DowninCovid
ENSG00000131002	TXLNGY	-6.099	4.19e-05	0.00314129	DowninCovid
ENSG00000270296	STX8P1	-6.04738	4.73e-05	0.00350882	DowninCovid
ENSG00000254483	SUGT1P4	-5.86012	0.000409343	0.024116	DowninCovid
ENSG00000227805	RPL21P90	-5.782	0.000221409	0.0140099	DowninCovid
ENSG00000233524	RANP8	-5.59371	0.000458495	0.0261252	DowninCovid
ENSG00000081041	CXCL2	-5.46691	1.5e-05	0.001187	DowninCovid
ENSG00000185615	PDIA2	-5.45414	0.00168568	0.0771443	DowninCovid
ENSG00000267427	NA	-5.43754	0.00104218	0.0523905	DowninCovid
ENSG00000204262	COL5A2	-5.12724	0.000537173	0.0298934	DowninCovid
ENSG00000164692	COL1A2	-4.96223	0.000168549	0.0110001	DowninCovid
ENSG00000231344	AL020997.1	-4.92956	0.00222411	0.0952561	DowninCovid
ENSG00000101210	EEF1A2	-4.69158	0.000177659	0.0115368	DowninCovid
ENSG00000224501	HSPA1B	-4.41429	7.04e-08	8.33e-06	DowninCovid
ENSG00000131094	C1QL1	-4.39912	0.00187601	0.0846643	DowninCovid
ENSG00000157368	IL34	-4.28155	0.000701145	0.0378008	DowninCovid
ENSG00000107130	NCS1	-4.02941	0.000108446	0.0073732	DowninCovid
ENSG00000145623	OSMR	-3.96445	0.000209026	0.0134065	DowninCovid
ENSG00000197467	COL13A1	-3.62921	0.0016171	0.0746617	DowninCovid
ENSG00000225630	MTND2P28	-3.46147	2.49e-05	0.00193484	DowninCovid
ENSG00000241370	RPP21	-3.3147	0.00022989	0.0144249	DowninCovid
ENSG00000228628	ATF6B	-3.29892	0.000551896	0.0305774	DowninCovid
ENSG00000167779	IGFBP6	-3.20691	0.000415609	0.0241573	DowninCovid
ENSG00000188659	SAXO2	-3.11087	0.000314472	0.0193133	DowninCovid
ENSG00000236873	AGPAT1	-2.95342	0.000650567	0.0354409	DowninCovid
ENSG00000006704	GTF2IRD1	-2.90116	0.00109016	0.0543827	DowninCovid
ENSG00000144810	COL8A1	-2.82653	0.00131336	0.0630992	DowninCovid
ENSG00000214359	RPL18P10	-2.80446	0.000784704	0.0412802	DowninCovid
ENSG00000142156	COL6A1	-2.62717	0.0013251	0.0634295	DowninCovid
ENSG00000103355	PRSS33	-2.60324	0.00031306	0.019272	DowninCovid
ENSG00000125730	C3	-2.56855	0.000159546	0.0105179	DowninCovid
ENSG00000130433	CACNG6	-2.51052	7.4e-05	0.00516398	DowninCovid
ENSG00000196230	TUBB	-2.43933	0.000883794	0.0461203	DowninCovid
ENSG00000158286	RNF207	-2.41902	2.25e-05	0.00175671	DowninCovid
ENSG00000129757	CDKN1C	-2.33613	3.14e-07	3.31e-05	DowninCovid
ENSG00000142173	COL6A2	-2.28391	0.000148024	0.00980802	DowninCovid
ENSG00000182853	VMO1	-2.26557	0.000951322	0.0484997	DowninCovid
ENSG00000146674	IGFBP3	-2.22178	0.001596	0.0742139	DowninCovid
ENSG00000123358	NR4A1	-2.21372	0.00121431	0.0592145	DowninCovid
ENSG00000186197	EDARADD	-2.11798	0.00216285	0.0944976	DowninCovid
ENSG00000161905	ALOX15	-2.07634	0.00166468	0.0763898	DowninCovid
ENSG00000166165	CKB	-2.02961	7.2e-07	7.24e-05	DowninCovid
ENSG00000187240	DYNC2H1	-2.01527	0.000534872	0.0298885	DowninCovid
ENSG00000168468	ATF6B	-1.9046	0.0001923	0.0124565	DowninCovid
ENSG00000179348	GATA2	-1.86593	0.00153464	0.0720037	DowninCovid
ENSG00000163751	CPA3	-1.76164	0.000382913	0.022765	DowninCovid
ENSG00000183134	PTGDR2	-1.6682	0.000223667	0.0141024	DowninCovid
ENSG00000142920	AZIN2	-1.64123	0.000891952	0.0464529	DowninCovid
ENSG00000172058	SERF1A	-1.62138	0.000174565	0.0113642	DowninCovid
ENSG00000233231	HNRNPA1P49	-1.53695	0.00159142	0.0741332	DowninCovid
ENSG00000256618	MTRNR2L1	-1.2981	0.000210563	0.0134719	DowninCovid
ENSG00000251705	RNA5-8SP6	-0.961841	0.000206743	0.0133181	DowninCovid
ENSG00000180758	GPR157	-0.85743	0.000992578	0.0501988	DowninCovid
ENSG00000185896	LAMP1	-0.785319	0.00234273	0.0995185	DowninCovid
ENSG00000143149	ALDH9A1	-0.561708	0.000413477	0.0241284	DowninCovid
ENSG00000163346	PBXIP1	-0.514367	0.00118525	0.0581221	DowninCovid
ENSG00000114956	DGUOK	-0.463539	0.000624206	0.0340762	DowninCovid
ENSG00000100650	SRSF5	-0.432986	0.00164898	0.0759991	DowninCovid
ENSG00000132842	AP3B1	-0.34761	0.000350121	0.0211535	DowninCovid
ENSG00000115317	HTRA2	0.51211	0.00138268	0.0657023	UPinCovid
ENSG00000088766	CRLS1	0.638135	0.00194622	0.0870783	UPinCovid
ENSG00000083750	RRAGB	0.662855	0.00213518	0.0934455	UPinCovid
ENSG00000117054	ACADM	0.679221	0.00145542	0.0689074	UPinCovid
ENSG00000162972	MAIP1	0.701606	0.000207136	0.0133181	UPinCovid
ENSG00000134326	CMPK2	0.867101	0.00154628	0.0722893	UPinCovid
ENSG00000125629	INSIG2	0.893251	0.000897025	0.0466238	UPinCovid
ENSG00000124593	AL365205.1	0.919245	0.000119864	0.00804451	UPinCovid
ENSG00000164687	FABP5	0.95499	0.000290003	0.0179802	UPinCovid
ENSG00000070081	NUCB2	0.963961	0.000227426	0.0143048	UPinCovid
ENSG00000169627	BOLA2B	1.06341	0.00112327	0.0556082	UPinCovid
ENSG00000139618	BRCA2	1.0913	0.00129116	0.0621644	UPinCovid
ENSG00000104043	ATP8B4	1.10985	0.000311728	0.0192355	UPinCovid
ENSG00000196747	H2AC13	1.11146	0.00132387	0.0634295	UPinCovid
ENSG00000187210	GCNT1	1.12963	0.0021804	0.0950623	UPinCovid
ENSG00000241721	SUMO1P1	1.16908	1e-05	0.0008262	UPinCovid
ENSG00000110777	POU2AF1	1.17026	0.000679274	0.0366977	UPinCovid
ENSG00000187699	C2orf88	1.21879	0.000243704	0.0152549	UPinCovid
ENSG00000230624	DDX39B	1.22779	0.000757173	0.0402383	UPinCovid
ENSG00000233224	NA	1.2306	0.00191316	0.0858941	UPinCovid
ENSG00000166562	SEC11C	1.2496	9.47e-08	1.1e-05	UPinCovid
ENSG00000105982	RNF32	1.26433	4.35e-07	4.47e-05	UPinCovid
ENSG00000104783	KCNN4	1.27093	7.94e-06	0.000666784	UPinCovid
ENSG00000253328	SUMO2P19	1.30787	0.000250265	0.0155535	UPinCovid
ENSG00000138798	EGF	1.33983	0.00168922	0.0771587	UPinCovid
ENSG00000234539	ATF6B	1.38569	0.000777259	0.0410544	UPinCovid
ENSG00000134321	RSAD2	1.39016	0.001544	0.0722893	UPinCovid
ENSG00000113387	SUB1	1.4002	3.25e-05	0.00247851	UPinCovid
ENSG00000262771	SSBP1	1.4179	0.00188592	0.0849645	UPinCovid
ENSG00000263136	NA	1.49567	3.48e-05	0.00265189	UPinCovid
ENSG00000169715	MT1E	1.50908	0.00210044	0.0922353	UPinCovid
ENSG00000217275	AL031777.1	1.65241	0.000353489	0.0213076	UPinCovid
ENSG00000240505	TNFRSF13B	1.67264	0.00105349	0.0528573	UPinCovid
ENSG00000164934	DCAF13	1.69126	0.000212724	0.0135768	UPinCovid
ENSG00000159374	M1AP	1.69135	0.00196509	0.0877718	UPinCovid
ENSG00000240864	IGKV1-16	1.70913	0.00161276	0.0745939	UPinCovid
ENSG00000106772	PRUNE2	1.71849	0.00125986	0.0609791	UPinCovid
ENSG00000163993	S100P	1.73485	0.00107236	0.0537003	UPinCovid
ENSG00000211637	IGLV4-69	1.78155	0.0013874	0.0658066	UPinCovid
ENSG00000133328	PLAAT2	1.79016	0.00186566	0.0843434	UPinCovid
ENSG00000197705	KLHL14	1.85859	0.000146644	0.00974135	UPinCovid
ENSG00000211666	IGLV2-14	1.8717	0.00122437	0.0593714	UPinCovid
ENSG00000242550	SERPINB10	1.87324	0.00118071	0.0580106	UPinCovid
ENSG00000173391	OLR1	1.93176	0.00133115	0.0636023	UPinCovid
ENSG00000257017	HP	1.93595	0.000482293	0.027302	UPinCovid
ENSG00000224940	PRRT4	1.94703	0.00166278	0.0763898	UPinCovid
ENSG00000251546	IGKV1D-39	1.99732	0.000912852	0.0473519	UPinCovid
ENSG00000211592	IGKC	2.00832	0.000330295	0.0202374	UPinCovid
ENSG00000254709	IGLL5	2.04399	0.000951742	0.0484997	UPinCovid
ENSG00000211668	IGLV2-11	2.06386	0.000720143	0.0385855	UPinCovid
ENSG00000118113	MMP8	2.06873	0.00116052	0.0572348	UPinCovid
ENSG00000243238	IGKV2-30	2.07686	0.000448225	0.0257655	UPinCovid
ENSG00000211640	IGLV6-57	2.10956	0.00134929	0.0643509	UPinCovid
ENSG00000211937	IGHV2-5	2.11905	7.03e-05	0.00494804	UPinCovid
ENSG00000211597	IGKJ1	2.12033	3.82e-07	3.98e-05	UPinCovid
ENSG00000211652	IGLV7-43	2.13916	6.33e-05	0.00453961	UPinCovid
ENSG00000170476	MZB1	2.17067	0.000221662	0.0140099	UPinCovid
ENSG00000240671	IGKV1-8	2.20179	3.6e-05	0.00272608	UPinCovid
ENSG00000149516	MS4A3	2.24008	0.00116297	0.0572472	UPinCovid
ENSG00000099958	DERL3	2.32498	2.72e-05	0.00209947	UPinCovid
ENSG00000100448	CTSG	2.36124	0.00189165	0.0850755	UPinCovid
ENSG00000233948	TRIM27	2.36294	7.97e-07	7.95e-05	UPinCovid
ENSG00000254537	AL137161.1	2.37323	1.06e-05	0.000870464	UPinCovid
ENSG00000132465	JCHAIN	2.47092	1.53e-05	0.00121074	UPinCovid
ENSG00000211673	IGLV3-1	2.49604	9.56e-05	0.00653278	UPinCovid
ENSG00000211663	IGLV3-19	2.53941	5.26e-05	0.00384497	UPinCovid
ENSG00000211677	IGLC2	2.53953	5.32e-06	0.000457182	UPinCovid
ENSG00000211675	IGLC1	2.55139	6.89e-05	0.00486357	UPinCovid
ENSG00000211658	IGLV3-27	2.56404	0.00179859	0.0818798	UPinCovid
ENSG00000143603	KCNN3	2.60626	0.00199174	0.0883675	UPinCovid
ENSG00000211896	IGHG1	2.62005	0.00149179	0.0701195	UPinCovid
ENSG00000239839	DEFA3	2.69825	0.00220036	0.0952442	UPinCovid
ENSG00000180535	BHLHA15	2.73939	8.42e-06	0.000704629	UPinCovid
ENSG00000197701	NA	2.84855	0.000710171	0.0382084	UPinCovid
ENSG00000211679	IGLC3	2.87086	7.03e-07	7.1e-05	UPinCovid
ENSG00000211659	IGLV3-25	2.93132	9.65e-05	0.00657968	UPinCovid
ENSG00000211970	IGHV4-61	3.04746	0.00129151	0.0621644	UPinCovid
ENSG00000231084	RPL22P24	3.06486	0.000922242	0.0477439	UPinCovid
ENSG00000211974	IGHV2-70D	3.10295	0.000537508	0.0298934	UPinCovid
ENSG00000203685	STUM	3.18796	0.00108745	0.0543516	UPinCovid
ENSG00000211893	IGHG2	3.19334	0.000423512	0.0244529	UPinCovid
ENSG00000205923	CEMP1	3.24348	0.000456803	0.0260858	UPinCovid
ENSG00000211685	IGLC7	3.29132	0.00057812	0.0318946	UPinCovid
ENSG00000243264	IGKV2D-29	3.31689	0.000711709	0.0382122	UPinCovid
ENSG00000217159	LARP1P1	3.34044	0.00169192	0.0771587	UPinCovid
ENSG00000211955	IGHV3-33	3.56239	0.000668209	0.0362503	UPinCovid
ENSG00000223465	LST1	3.61281	0.000405894	0.0240216	UPinCovid
ENSG00000231292	IGKV1OR2-108	4.10576	0.00194118	0.0870022	UPinCovid
ENSG00000225483	RPL22P4	4.75685	0.000782312	0.0412377	UPinCovid
ENSG00000231834	HLA-A	5.14952	0.000130716	0.00875025	UPinCovid
ENSG00000206444	HLA-V	5.51448	8.24e-05	0.00569088	UPinCovid
ENSG00000228943	AL137792.2	5.52304	0.000611097	0.033501	UPinCovid
ENSG00000254098	IGKV2-26	5.87439	0.000930367	0.048069	UPinCovid
ENSG00000211938	IGHV3-7	6.05349	0.000734567	0.039197	UPinCovid
ENSG00000101292	PROKR2	7.24138	0.00122219	0.0593714	UPinCovid
ENSG00000125144	MT1G	7.60344	2.64e-07	2.83e-05	UPinCovid
ENSG00000259346	AC105129.2	7.71774	0.00230256	0.0979718	UPinCovid
ENSG00000242329	AC007215.1	9.86395	0.00223657	0.0954842	UPinCovid
ENSG00000241597	AC022121.1	9.94491	0.00223676	0.0954842	UPinCovid
ENSG00000214190	RNF152P1	10.2621	0.00166626	0.0763898	UPinCovid
ENSG00000231475	IGHV4-31	10.4765	0.00111312	0.0552109	UPinCovid
ENSG00000236801	RPL24P8	10.5737	0.00109638	0.0544844	UPinCovid
ENSG00000267376	ATP5MGP6	10.8162	0.000800235	0.0420123	UPinCovid
ENSG00000231041	LINC01556	11.0685	0.000674219	0.0365003	UPinCovid
ENSG00000252211	RNA5SP473	11.0977	0.000665385	0.0361725	UPinCovid
ENSG00000197258	EIF4BP6	11.2582	0.000589186	0.0324364	UPinCovid
ENSG00000270882	H4C14	11.2652	0.000434149	0.0250116	UPinCovid
ENSG00000203908	KHDC3L	11.3474	0.000538402	0.0298934	UPinCovid
ENSG00000180581	SRP9P1	11.4287	0.000356537	0.0214416	UPinCovid
ENSG00000259079	AC005476.1	11.477	0.00039629	0.0235066	UPinCovid
ENSG00000251353	MTND3P5	12.8742	7.87e-05	0.00544864	UPinCovid
ENSG00000263311	AC009127.2	12.9049	7.14e-05	0.00501176	UPinCovid
ENSG00000250090	AL390198.2	13.1196	5.73e-05	0.00414303	UPinCovid
ENSG00000230942	HMGN1P5	13.2429	4.54e-05	0.00339885	UPinCovid
ENSG00000232096	YPEL5P1	13.2496	1.58e-05	0.00124169	UPinCovid
ENSG00000203812	H2AC18	13.5057	2.02e-16	4.93e-14	UPinCovid
ENSG00000172551	MUCL1	13.7482	2.68e-05	0.00207712	UPinCovid
ENSG00000251147	AC084871.2	14.2421	1.36e-05	0.00109398	UPinCovid
ENSG00000241656	UBA52P7	14.6563	7.57e-06	0.000637833	UPinCovid
ENSG00000262986	SMIM10L1	14.7088	4.74e-06	0.000415897	UPinCovid
ENSG00000251303	CAB39P1	15.3195	2.56e-06	0.000239641	UPinCovid
ENSG00000243494	AC011476.1	15.3562	2.7e-06	0.000251899	UPinCovid
ENSG00000176752	OR51A1P	15.5158	1.9e-06	0.000180974	UPinCovid
ENSG00000238251	NSA2P7	15.7691	1.26e-06	0.000123553	UPinCovid
ENSG00000244641	RPS26P43	16.4208	4.52e-07	4.64e-05	UPinCovid
ENSG00000222675	RNA5SP146	16.4296	4.97e-07	5.07e-05	UPinCovid
ENSG00000099984	GSTT2	16.6102	3.94e-07	4.07e-05	UPinCovid
ENSG00000230413	HLA-G	16.6191	3.89e-07	4.03e-05	UPinCovid
ENSG00000225591	BX248409.1	16.6738	2.85e-07	3.02e-05	UPinCovid
ENSG00000224646	RPS28P5	17.1603	1.34e-07	1.44e-05	UPinCovid
ENSG00000236085	ACTG1P4	17.2885	2.1e-09	3.34e-07	UPinCovid
ENSG00000164946	FREM1	17.403	8.81e-08	1.02e-05	UPinCovid
ENSG00000229503	RPL21P37	17.4056	1.05e-07	1.17e-05	UPinCovid
ENSG00000242968	AC096992.1	17.6103	7.27e-08	8.56e-06	UPinCovid
ENSG00000256745	AP002784.2	17.8923	4.39e-08	5.71e-06	UPinCovid
ENSG00000224800	RPS27AP6	18.0484	3.33e-08	4.38e-06	UPinCovid
ENSG00000169783	LINGO1	18.3688	1.77e-08	2.36e-06	UPinCovid
ENSG00000236731	AL135929.2	18.44	1.32e-08	1.82e-06	UPinCovid
ENSG00000248729	MTCO1P30	18.5675	1.27e-08	1.76e-06	UPinCovid
ENSG00000236875	DDX11L5	18.7146	9.59e-09	1.36e-06	UPinCovid
ENSG00000226138	AC004801.1	18.9725	6.07e-09	8.93e-07	UPinCovid
ENSG00000180172	RPS12P23	19.2443	3.39e-09	5.28e-07	UPinCovid
ENSG00000240328	AC091805.1	19.4293	2.53e-09	3.97e-07	UPinCovid
ENSG00000223676	RPL34P26	19.5633	1.82e-09	2.91e-07	UPinCovid
ENSG00000241143	RPL32P9	19.6504	1.58e-09	2.54e-07	UPinCovid
ENSG00000234970	MCCD1P2	19.7817	2.89e-11	5.34e-09	UPinCovid
ENSG00000171403	KRT9	19.9366	8.5e-10	1.43e-07	UPinCovid
ENSG00000250562	RPL38P4	20.6405	1.93e-10	3.38e-08	UPinCovid
ENSG00000182351	CRIP1P4	20.9866	1.08e-10	1.93e-08	UPinCovid
ENSG00000224864	AC011447.1	22.0832	1.54e-11	2.87e-09	UPinCovid
ENSG00000257852	AC048344.2	22.5187	4.22e-12	8.08e-10	UPinCovid
ENSG00000220937	HNRNPA1P41	22.8109	2.45e-12	4.79e-10	UPinCovid
ENSG00000237218	HLA-H	22.8679	2.48e-12	4.82e-10	UPinCovid
ENSG00000270685	IGHV1OR15-6	23.1058	3.25e-14	6.88e-12	UPinCovid
ENSG00000227067	DPPA3P1	23.931	2.32e-13	4.8e-11	UPinCovid
ENSG00000230745	MICD	23.9803	1.39e-13	2.91e-11	UPinCovid
ENSG00000237647	NA	24.0099	2.92e-14	6.22e-12	UPinCovid
ENSG00000213757	RPS3AP20	25.5695	6.47e-15	1.42e-12	UPinCovid
ENSG00000164825	DEFB1	25.6268	2.52e-15	5.56e-13	UPinCovid
ENSG00000230166	RPL35AP24	27.8679	8.18e-18	2.11e-15	UPinCovid
ENSG00000169900	PYDC1	28.1257	5.67e-18	1.49e-15	UPinCovid
ENSG00000180988	OR52N2	30	3.19e-20	1.61e-17	UPinCovid
ENSG00000211966	IGHV5-51	30	3.69e-20	1.61e-17	UPinCovid
ENSG00000267084	AC015802.2	30	3.27e-20	1.61e-17	UPinCovid
ENSG00000268942	CKS1BP3	30	1.89e-20	1.61e-17	UPinCovid
