# Supplementary material for: Maternal-fetal immune responses in pregnant women infected with SARS-CoV-2
Source: Nat Commun. 2022 Jan 18;13:320. doi: 10.1038/s41467-021-27745-z (PMC8766450; doi:10.1038/s41467-021-27745-z)
Supplement: Supplementary file 6 — Supplementary Data 3 [file 41467_2021_27745_MOESM6_ESM.xlsx]

## Sheet: Supplementary table 6 (MB)
Supplementary Data 3. KEGG pathways enriched in the differentially expressed genes (DEGs) in the maternal blood from women with SARS-CoV-2 infection
P-values were computed by the combination of gene over-representation evidence (pORA) and total pathway accumulation evidence (pAcc) using a one-sided Fisher's method and adjusted by false discovery rate.
Pathway name	Count of DEGs	Count of all genes	P value	Adjusted P value
Protein digestion and absorption	10	95	1.65529e-05	0.00307884
Phagosome	9	148	0.00242908	0.225905
ECM-receptor interaction	5	79	0.00816264	0.412904
Amoebiasis	6	92	0.00944476	0.412904
Systemic lupus erythematosus	5	87	0.0142844	0.412904
Mineral absorption	3	54	0.0168829	0.412904
Staphylococcus aureus infection	5	69	0.0174132	0.412904
Chemokine signaling pathway	3	171	0.0203543	0.412904
Graft-versus-host disease	3	39	0.0240576	0.412904
Type I diabetes mellitus	3	42	0.0243653	0.412904
Allograft rejection	3	37	0.0244191	0.412904
Autoimmune thyroid disease	3	40	0.0276412	0.428439
Viral carcinogenesis	6	176	0.0368348	0.500719
Homologous recombination	2	41	0.0376886	0.500719
Retrograde endocannabinoid signaling	1	121	0.0470002	0.582802
Viral myocarditis	3	57	0.0511771	0.589667
mRNA surveillance pathway	1	90	0.0570173	0.589667
Legionellosis	4	57	0.0570646	0.589667
PPAR signaling pathway	3	67	0.0705507	0.622386
GABAergic synapse	1	73	0.0707292	0.622386
Natural killer cell mediated cytotoxicity	3	109	0.0740307	0.622386
PI3K-Akt signaling pathway	9	316	0.074901	0.622386
Transcriptional misregulation in cancer	2	168	0.0816341	0.622386
Estrogen signaling pathway	4	116	0.0831279	0.622386
Arrhythmogenic right ventricular cardiomyopathy	1	73	0.083654	0.622386
Arginine and proline metabolism	3	47	0.0913571	0.653555
Human papillomavirus infection	9	304	0.0993694	0.661577
Renin-angiotensin system	2	21	0.101478	0.661577
Viral protein interaction with cytokine and cytokine receptor	3	82	0.103149	0.661577
Antigen processing and presentation	4	71	0.115941	0.695165
AGE-RAGE signaling pathway in diabetic complications	3	99	0.115995	0.695165
NF-kappa B signaling pathway	3	96	0.119598	0.695165
Ferroptosis	1	41	0.142967	0.764298
Taste transduction	1	64	0.143193	0.764298
Focal adhesion	6	192	0.147691	0.764298
Alcoholism	5	136	0.147929	0.764298
Pancreatic secretion	1	84	0.158908	0.798837
Relaxin signaling pathway	5	122	0.165557	0.81036
Glutamatergic synapse	1	103	0.1854	0.854049
Rheumatoid arthritis	2	86	0.19322	0.854049
Necroptosis	3	133	0.194299	0.854049
Cytokine-cytokine receptor interaction	6	250	0.198063	0.854049
Dilated cardiomyopathy	1	84	0.199161	0.854049
RNA transport	3	157	0.203606	0.854049
Neuroactive ligand-receptor interaction	4	254	0.213047	0.854049
Maturity onset diabetes of the young	1	19	0.217041	0.854049
Kaposi sarcoma-associated herpesvirus infection	6	176	0.219793	0.854049
IL-17 signaling pathway	2	83	0.222092	0.854049
Vibrio cholerae infection	1	49	0.228182	0.854049
Insulin secretion	3	71	0.229583	0.854049
Intestinal immune network for IgA production	1	47	0.242417	0.87192
Fatty acid degradation	2	41	0.247137	0.87192
Ras signaling pathway	2	215	0.24845	0.87192
Epithelial cell signaling in Helicobacter pylori infection	2	70	0.253924	0.874627
Morphine addiction	1	75	0.268466	0.902022
Huntington disease	1	282	0.274553	0.902022
Valine, leucine and isoleucine degradation	2	46	0.282302	0.902022
Epstein-Barr virus infection	3	185	0.286565	0.902022
Amyotrophic lateral sclerosis	1	335	0.299482	0.902022
Human cytomegalovirus infection	5	201	0.30427	0.902022
Vasopressin-regulated water reabsorption	1	42	0.311213	0.902022
TNF signaling pathway	2	109	0.311611	0.902022
Salivary secretion	1	73	0.335438	0.902022
Glycerolipid metabolism	2	54	0.335927	0.902022
Longevity regulating pathway - multiple species	1	56	0.338114	0.902022
Olfactory transduction	3	108	0.340091	0.902022
Small cell lung cancer	1	89	0.344955	0.902022
Human T-cell leukemia virus 1 infection	4	213	0.348488	0.902022
Cellular senescence	4	152	0.349555	0.902022
Cholinergic synapse	1	102	0.373003	0.902022
Pertussis	1	74	0.374795	0.902022
JAK-STAT signaling pathway	2	140	0.377524	0.902022
GnRH secretion	2	61	0.37979	0.902022
cGMP-PKG signaling pathway	2	149	0.38297	0.902022
Toxoplasmosis	1	110	0.403304	0.902022
Adrenergic signaling in cardiomyocytes	2	135	0.405072	0.902022
Longevity regulating pathway	1	82	0.408879	0.902022
Chagas disease	1	96	0.409261	0.902022
Ascorbate and aldarate metabolism	1	21	0.41577	0.902022
Inflammatory bowel disease	1	63	0.415798	0.902022
Axon guidance	1	174	0.418451	0.902022
Measles	1	125	0.418779	0.902022
Autophagy - animal	2	131	0.41906	0.902022
Platinum drug resistance	1	70	0.419707	0.902022
Histidine metabolism	1	22	0.426658	0.902022
Mismatch repair	1	23	0.437166	0.902022
Protein export	1	23	0.437166	0.902022
Lysosome	3	125	0.441956	0.902022
Cardiac muscle contraction	2	72	0.44256	0.902022
Oxytocin signaling pathway	1	143	0.448328	0.902022
Fluid shear stress and atherosclerosis	1	130	0.450965	0.902022
Alzheimer disease	1	338	0.454395	0.902022
Collecting duct acid secretion	1	25	0.457123	0.902022
Linoleic acid metabolism	1	25	0.457123	0.902022
Complement and coagulation cascades	1	74	0.46071	0.902022
Spliceosome	3	133	0.472887	0.902679
Hepatocellular carcinoma	1	160	0.484872	0.902679
Hippo signaling pathway	1	152	0.49062	0.902679
Herpes simplex virus 1 infection	5	469	0.491429	0.902679
Mucin type O-glycan biosynthesis	1	30	0.501596	0.902679
beta-Alanine metabolism	1	30	0.501596	0.902679
Th17 cell differentiation	1	104	0.501925	0.902679
Cell adhesion molecules	3	142	0.505529	0.902679
Apoptosis - multiple species	1	31	0.515504	0.902679
Fat digestion and absorption	1	32	0.517503	0.902679
Pancreatic cancer	2	75	0.527121	0.902679
Glycerophospholipid metabolism	2	92	0.537808	0.902679
Wnt signaling pathway	1	149	0.537852	0.902679
Cortisol synthesis and secretion	2	59	0.539893	0.902679
Primary immunodeficiency	1	36	0.546567	0.902679
DNA replication	1	36	0.546567	0.902679
Leishmaniasis	2	75	0.546957	0.902679
Breast cancer	2	135	0.552959	0.902679
Pyruvate metabolism	1	37	0.553314	0.902679
MAPK signaling pathway	5	278	0.56141	0.902679
NOD-like receptor signaling pathway	3	154	0.564445	0.902679
ABC transporters	1	40	0.572432	0.902679
Shigellosis	2	230	0.572667	0.902679
Tryptophan metabolism	1	41	0.578453	0.904137
Basal transcription factors	1	42	0.58431	0.905681
Human immunodeficiency virus 1 infection	4	197	0.60464	0.927204
Gap junction	2	80	0.608166	0.927204
Endocytosis	4	245	0.617378	0.928804
Hepatitis C	2	139	0.624206	0.928804
Glutathione metabolism	1	52	0.634992	0.928804
Aldosterone synthesis and secretion	2	90	0.638801	0.928804
Fatty acid metabolism	1	54	0.643643	0.928804
Arachidonic acid metabolism	1	55	0.647809	0.928804
Drug metabolism - cytochrome P450	1	57	0.655836	0.928804
Pyrimidine metabolism	1	57	0.655836	0.928804
Cushing syndrome	2	144	0.663528	0.928804
Lysine degradation	1	60	0.667161	0.928804
Glycolysis / Gluconeogenesis	1	62	0.674267	0.928804
Metabolism of xenobiotics by cytochrome P450	1	62	0.674267	0.928804
Tuberculosis	2	163	0.678284	0.928804
Growth hormone synthesis, secretion and action	2	109	0.687491	0.928804
Chemical carcinogenesis	1	67	0.690626	0.928804
Drug metabolism - other enzymes	1	68	0.693675	0.928804
Phospholipase D signaling pathway	2	138	0.704708	0.928804
Salmonella infection	3	246	0.706604	0.928804
Synaptic vesicle cycle	1	73	0.707913	0.928804
Platelet activation	2	116	0.709087	0.928804
Hypertrophic cardiomyopathy	1	81	0.727624	0.945062
Apelin signaling pathway	2	128	0.731661	0.945062
Serotonergic synapse	2	99	0.751482	0.96397
Cocaine addiction	1	42	0.767673	0.974253
Bladder cancer	1	40	0.780204	0.974253
Oxidative phosphorylation	1	116	0.783673	0.974253
Hepatitis B	1	148	0.785816	0.974253
Melanoma	1	65	0.789775	0.974253
Purine metabolism	1	123	0.790925	0.974253
Biosynthesis of cofactors	1	142	0.806433	0.974643
EGFR tyrosine kinase inhibitor resistance	1	77	0.811092	0.974643
Amphetamine addiction	1	63	0.811585	0.974643
Dopaminergic synapse	2	124	0.817122	0.974643
Protein processing in endoplasmic reticulum	3	164	0.823141	0.974643
Cell cycle	1	123	0.833261	0.974643
Parathyroid hormone synthesis, secretion and action	1	98	0.836081	0.974643
Metabolic pathways	12	1393	0.844091	0.974643
Circadian entrainment	1	87	0.844736	0.974643
Glioma	1	73	0.847082	0.974643
PD-L1 expression and PD-1 checkpoint pathway in cancer	1	88	0.857485	0.974643
Apoptosis	1	136	0.86726	0.974643
Pathways in cancer	5	495	0.879479	0.974643
Endometrial cancer	1	58	0.879731	0.974643
Non-small cell lung cancer	1	70	0.882813	0.974643
Prostate cancer	1	91	0.890452	0.974643
Fanconi anemia pathway	1	54	0.891046	0.974643
Calcium signaling pathway	2	176	0.898235	0.974643
ErbB signaling pathway	1	83	0.898805	0.974643
mTOR signaling pathway	2	146	0.902208	0.974643
Thyroid hormone synthesis	1	65	0.906411	0.974643
Prion disease	3	248	0.909026	0.974643
Rap1 signaling pathway	1	195	0.917744	0.974643
Colorectal cancer	1	86	0.927989	0.974643
Gastric cancer	1	135	0.929901	0.974643
p53 signaling pathway	1	73	0.933496	0.974643
Pathways of neurodegeneration - multiple diseases	2	440	0.945982	0.974643
Regulation of actin cytoskeleton	1	204	0.946816	0.974643
HIF-1 signaling pathway	1	103	0.959866	0.974643
FoxO signaling pathway	1	125	0.960693	0.974643
Pathogenic Escherichia coli infection	1	191	0.963423	0.974643
Influenza A	1	153	0.963983	0.974643
Proteoglycans in cancer	2	193	0.965648	0.974643
Choline metabolism in cancer	1	96	0.969403	0.974643
Parkinson disease	2	226	0.978806	0.978806
