# Supplementary material for: Maternal-fetal immune responses in pregnant women infected with SARS-CoV-2
Source: Nat Commun. 2022 Jan 18;13:320. doi: 10.1038/s41467-021-27745-z (PMC8766450; doi:10.1038/s41467-021-27745-z)
Supplement: Supplementary file 7 — Supplementary Data 4 [file 41467_2021_27745_MOESM7_ESM.xlsx]

## Sheet: Supplementary table 5. CB DEG
Supplementary Data 4. Differentially expressed genes (DEGs) in the cord blood from women with SARS-CoV-2 infection
Genes with a minimum fold change of 1.25-fold and a false discovery rate-adjusted p-value (q-value) of < 0.1 were considered differentially expressed. A two-sided negative binomial distribution was applied.
ENSEMBL ID	SYMBOL	logFC	P value	Adjusted P value	Direction
ENSG00000043355	ZIC2	-30	1.64e-18	5.21e-16	DowninCovid
ENSG00000082482	KCNK2	-30	1.68e-18	5.21e-16	DowninCovid
ENSG00000099399	MAGEB2	-30	1.76e-18	5.21e-16	DowninCovid
ENSG00000104435	STMN2	-30	1.64e-18	5.21e-16	DowninCovid
ENSG00000107159	CA9	-30	1.63e-18	5.21e-16	DowninCovid
ENSG00000109705	NKX3-2	-30	1.76e-18	5.21e-16	DowninCovid
ENSG00000110427	KIAA1549L	-30	1.74e-18	5.21e-16	DowninCovid
ENSG00000111799	COL12A1	-30	1.65e-18	5.21e-16	DowninCovid
ENSG00000113209	PCDHB5	-30	1.73e-18	5.21e-16	DowninCovid
ENSG00000113212	PCDHB7	-30	1.74e-18	5.21e-16	DowninCovid
ENSG00000114200	BCHE	-30	1.63e-18	5.21e-16	DowninCovid
ENSG00000117069	ST6GALNAC5	-30	1.81e-18	5.21e-16	DowninCovid
ENSG00000129514	FOXA1	-30	1.69e-18	5.21e-16	DowninCovid
ENSG00000133107	TRPC4	-30	1.72e-18	5.21e-16	DowninCovid
ENSG00000135744	AGT	-30	1.67e-18	5.21e-16	DowninCovid
ENSG00000138675	FGF5	-30	1.62e-18	5.21e-16	DowninCovid
ENSG00000138944	SHISAL1	-30	1.69e-18	5.21e-16	DowninCovid
ENSG00000144355	DLX1	-30	1.64e-18	5.21e-16	DowninCovid
ENSG00000144730	IL17RD	-30	1.67e-18	5.21e-16	DowninCovid
ENSG00000147027	TMEM47	-30	1.65e-18	5.21e-16	DowninCovid
ENSG00000151892	GFRA1	-30	1.58e-18	5.21e-16	DowninCovid
ENSG00000155816	FMN2	-30	1.71e-18	5.21e-16	DowninCovid
ENSG00000163395	IGFN1	-30	1.64e-18	5.21e-16	DowninCovid
ENSG00000164647	STEAP1	-30	1.7e-18	5.21e-16	DowninCovid
ENSG00000167971	CASKIN1	-30	1.7e-18	5.21e-16	DowninCovid
ENSG00000168398	BDKRB2	-30	1.64e-18	5.21e-16	DowninCovid
ENSG00000169851	PCDH7	-30	1.72e-18	5.21e-16	DowninCovid
ENSG00000170099	SERPINA6	-30	1.68e-18	5.21e-16	DowninCovid
ENSG00000170577	SIX2	-30	1.71e-18	5.21e-16	DowninCovid
ENSG00000172348	RCAN2	-30	1.73e-18	5.21e-16	DowninCovid
ENSG00000180318	ALX1	-30	1.66e-18	5.21e-16	DowninCovid
ENSG00000188488	SERPINA5	-30	1.7e-18	5.21e-16	DowninCovid
ENSG00000198033	TUBA3C	-30	1.72e-18	5.21e-16	DowninCovid
ENSG00000198930	CSAG1	-30	1.62e-18	5.21e-16	DowninCovid
ENSG00000201766	RNA5SP302	-30	1.33e-18	5.21e-16	DowninCovid
ENSG00000211855	TRAJ34	-30	6.87e-19	5.21e-16	DowninCovid
ENSG00000212724	KRTAP2-3	-30	1.63e-18	5.21e-16	DowninCovid
ENSG00000213401	MAGEA12	-30	1.63e-18	5.21e-16	DowninCovid
ENSG00000221852	KRTAP1-5	-30	1.72e-18	5.21e-16	DowninCovid
ENSG00000222208	RNA5SP129	-30	7.46e-19	5.21e-16	DowninCovid
ENSG00000222383	RNA5SP203	-30	1.05e-18	5.21e-16	DowninCovid
ENSG00000223262	RNA5SP492	-30	1.32e-18	5.21e-16	DowninCovid
ENSG00000225338	RPL23AP18	-30	8.32e-19	5.21e-16	DowninCovid
ENSG00000226642	ACTG1P12	-30	1.64e-18	5.21e-16	DowninCovid
ENSG00000227234	SPANXB1	-30	1.69e-18	5.21e-16	DowninCovid
ENSG00000228081	AC092810.2	-30	9.61e-19	5.21e-16	DowninCovid
ENSG00000228851	MTCO3P4	-30	1.63e-18	5.21e-16	DowninCovid
ENSG00000228982	AL627095.1	-30	1.35e-18	5.21e-16	DowninCovid
ENSG00000231395	ARL4AP4	-30	1.03e-18	5.21e-16	DowninCovid
ENSG00000232627	AC021876.1	-30	1.03e-18	5.21e-16	DowninCovid
ENSG00000236253	SLC25A3P1	-30	1.63e-18	5.21e-16	DowninCovid
ENSG00000236706	HLA-U	-30	9.18e-19	5.21e-16	DowninCovid
ENSG00000238072	AC009244.1	-30	9.51e-19	5.21e-16	DowninCovid
ENSG00000239862	IGKV1-37	-30	8.76e-19	5.21e-16	DowninCovid
ENSG00000240667	NBPF18P	-30	1.73e-18	5.21e-16	DowninCovid
ENSG00000241670	NA	-30	1.05e-18	5.21e-16	DowninCovid
ENSG00000242575	AC012501.3	-30	1.73e-18	5.21e-16	DowninCovid
ENSG00000243141	RPL23AP66	-30	8.44e-19	5.21e-16	DowninCovid
ENSG00000251493	FOXD1	-30	1.63e-18	5.21e-16	DowninCovid
ENSG00000255071	SAA2-SAA4	-30	1.66e-18	5.21e-16	DowninCovid
ENSG00000261862	KRTAP1-5	-30	1.67e-18	5.21e-16	DowninCovid
ENSG00000249840	GAPDHP76	-30	2.05e-18	5.53e-16	DowninCovid
ENSG00000238150	AC008753.1	-30	1.16e-18	5.21e-16	DowninCovid
ENSG00000198327	NA	-29.9722	1.69e-18	5.21e-16	DowninCovid
ENSG00000240041	IGHJ4	-29.9584	1.07e-18	5.21e-16	DowninCovid
ENSG00000236732	AC094019.2	-29.9548	1.19e-18	5.21e-16	DowninCovid
ENSG00000186191	BPIFB4	-29.9322	8.13e-19	5.21e-16	DowninCovid
ENSG00000264311	CCDC58P1	-29.4084	6.33e-18	1.6e-15	DowninCovid
ENSG00000224839	RPL12P17	-29.3912	7.12e-18	1.72e-15	DowninCovid
ENSG00000273309	NA	-29.2978	1.11e-17	2.57e-15	DowninCovid
ENSG00000201096	RNA5SP387	-29.1873	1.19e-17	2.68e-15	DowninCovid
ENSG00000184895	SRY	-28.948	1.12e-17	2.57e-15	DowninCovid
ENSG00000243687	AC079594.1	-28.8799	1.94e-17	4.15e-15	DowninCovid
ENSG00000163599	CTLA4	-28.8445	2e-17	4.25e-15	DowninCovid
ENSG00000239797	RPL21P39	-28.4499	7.26e-17	1.52e-14	DowninCovid
ENSG00000243353	RPS29P19	-27.6576	2.42e-16	4.96e-14	DowninCovid
ENSG00000235266	RPL22P17	-26.9922	2.37e-15	4.68e-13	DowninCovid
ENSG00000235809	DDX39BP2	-26.3202	1.55e-14	2.8e-12	DowninCovid
ENSG00000230609	AL513185.2	-26.1177	2.07e-14	3.64e-12	DowninCovid
ENSG00000200587	RNA5SP514	-25.8151	1.31e-14	2.38e-12	DowninCovid
ENSG00000230081	HSPE1P28	-25.5934	3.32e-14	5.73e-12	DowninCovid
ENSG00000267129	OR1AC1P	-24.4962	4.7e-15	9.05e-13	DowninCovid
ENSG00000252164	RNA5SP282	-24.2354	1.5e-12	2.31e-10	DowninCovid
ENSG00000250535	STK19B	-24.0977	9.3e-13	1.5e-10	DowninCovid
ENSG00000211876	TRAJ13	-23.8621	2.87e-12	4.38e-10	DowninCovid
ENSG00000182508	LHFPL1	-23.6965	3.47e-12	5.26e-10	DowninCovid
ENSG00000242198	AC008897.1	-23.6064	4.91e-12	7.3e-10	DowninCovid
ENSG00000211781	TRAV7	-23.2197	1.09e-11	1.61e-09	DowninCovid
ENSG00000237542	MTCO3P17	-23.1695	1.23e-11	1.78e-09	DowninCovid
ENSG00000214535	RPS15AP1	-23.0483	1.54e-11	2.19e-09	DowninCovid
ENSG00000265630	BX547991.2	-22.9394	1.91e-11	2.69e-09	DowninCovid
ENSG00000234406	AC004129.2	-22.8627	1.26e-11	1.81e-09	DowninCovid
ENSG00000157680	DGKI	-22.8426	1.79e-11	2.53e-09	DowninCovid
ENSG00000262974	AC136618.2	-22.2469	3.79e-11	5.2e-09	DowninCovid
ENSG00000226045	AC234644.1	-21.935	8.47e-11	1.13e-08	DowninCovid
ENSG00000244528	SEPTIN14P2	-21.9022	1.18e-10	1.53e-08	DowninCovid
ENSG00000226074	PRSS44P	-20.337	1.65e-09	1.99e-07	DowninCovid
ENSG00000145002	FAM86B2	-20.3348	1.89e-09	2.25e-07	DowninCovid
ENSG00000211884	TRAJ5	-20.1221	2.22e-09	2.63e-07	DowninCovid
ENSG00000262187	AC137800.2	-20.0649	3.98e-09	4.52e-07	DowninCovid
ENSG00000266009	AC087393.3	-19.7929	5.4e-09	6.1e-07	DowninCovid
ENSG00000204193	TXNDC8	-19.5884	8.6e-09	9.37e-07	DowninCovid
ENSG00000240991	RPL23AP67	-19.5884	8.6e-09	9.37e-07	DowninCovid
ENSG00000129824	RPS4Y1	-19.4874	1.96e-13	3.22e-11	DowninCovid
ENSG00000256817	TPT1P12	-19.0074	2.31e-08	2.36e-06	DowninCovid
ENSG00000258542	AC068831.1	-19.0048	2.19e-08	2.26e-06	DowninCovid
ENSG00000259169	GNRHR2P1	-18.7561	2.17e-08	2.25e-06	DowninCovid
ENSG00000228074	UBBP5	-18.2473	7.76e-08	7.3e-06	DowninCovid
ENSG00000258648	UBE2CP1	-18.216	7.27e-08	6.89e-06	DowninCovid
ENSG00000174226	SNX31	-18.1496	1.17e-07	1.09e-05	DowninCovid
ENSG00000232163	RPLP1P13	-18.0276	7.41e-08	7e-06	DowninCovid
ENSG00000232663	AL139415.2	-17.9481	9.59e-08	8.98e-06	DowninCovid
ENSG00000222054	RNA5SP177	-17.9269	1.3e-07	1.2e-05	DowninCovid
ENSG00000267119	RPL10P15	-17.7569	1.72e-07	1.58e-05	DowninCovid
ENSG00000237323	AC245036.3	-17.6867	1.9e-07	1.73e-05	DowninCovid
ENSG00000232888	RPS11P5	-17.672	2.24e-07	1.99e-05	DowninCovid
ENSG00000248477	NAIPP3	-17.6072	2.28e-07	2.01e-05	DowninCovid
ENSG00000229623	METTL21AP1	-17.3517	2.24e-07	1.99e-05	DowninCovid
ENSG00000142677	IL22RA1	-17.242	4.54e-07	3.91e-05	DowninCovid
ENSG00000234003	MTATP6P27	-17.1317	4.12e-07	3.57e-05	DowninCovid
ENSG00000198692	EIF1AY	-17.1013	1.99e-14	3.53e-12	DowninCovid
ENSG00000230777	RPS29P5	-17.0739	3.39e-07	2.96e-05	DowninCovid
ENSG00000235258	NDUFB4P6	-16.8953	6.92e-07	5.91e-05	DowninCovid
ENSG00000268870	AC008758.5	-16.8826	7.04e-07	5.98e-05	DowninCovid
ENSG00000242199	AC022336.1	-16.8657	7.23e-09	8.05e-07	DowninCovid
ENSG00000253833	AC022868.1	-16.8042	5.58e-07	4.8e-05	DowninCovid
ENSG00000231995	AL590399.4	-16.7902	8.75e-07	7.39e-05	DowninCovid
ENSG00000113805	CNTN3	-16.6716	1.08e-06	8.96e-05	DowninCovid
ENSG00000239365	RPS26P49	-16.6366	8.94e-07	7.5e-05	DowninCovid
ENSG00000226243	RPL37AP1	-16.6331	5.98e-07	5.12e-05	DowninCovid
ENSG00000218428	NIP7P3	-16.6253	1.01e-06	8.42e-05	DowninCovid
ENSG00000270538	AC121247.2	-16.5513	1.26e-06	0.000104427	DowninCovid
ENSG00000230718	AC114878.1	-16.1911	2.08e-06	0.000165304	DowninCovid
ENSG00000227133	AC011742.1	-16.1774	1.79e-06	0.000144001	DowninCovid
ENSG00000259898	NA	-16.1082	2.3e-06	0.000182887	DowninCovid
ENSG00000224001	AL360081.1	-16.0293	2.67e-06	0.000210011	DowninCovid
ENSG00000241622	RARRES2P1	-15.9843	2.85e-06	0.000223154	DowninCovid
ENSG00000249263	PARP4P3	-15.9826	2.86e-06	0.000223299	DowninCovid
ENSG00000227934	AL732414.1	-15.9608	2.59e-06	0.000204537	DowninCovid
ENSG00000089101	CFAP61	-15.8472	2.91e-06	0.000225768	DowninCovid
ENSG00000205361	MT1DP	-15.6827	3.13e-06	0.00024169	DowninCovid
ENSG00000229601	AL590762.4	-15.6028	1.2e-08	1.28e-06	DowninCovid
ENSG00000211837	TRAJ53	-15.5281	3.65e-06	0.000278757	DowninCovid
ENSG00000213032	NDUFA3P3	-15.5165	3.21e-06	0.000246975	DowninCovid
ENSG00000240813	AC015908.1	-15.4336	6.39e-06	0.000477649	DowninCovid
ENSG00000256518	AP000812.3	-15.3903	6.79e-06	0.000495688	DowninCovid
ENSG00000240484	AC091544.1	-15.357	5.96e-06	0.000447503	DowninCovid
ENSG00000226024	COX5BP7	-15.2397	6.49e-06	0.000483796	DowninCovid
ENSG00000224114	AL591846.1	-15.0548	8.45e-06	0.000597718	DowninCovid
ENSG00000252496	RNA5SP33	-15.0138	7.78e-06	0.000563221	DowninCovid
ENSG00000211947	IGHV3-21	-14.9656	1.18e-05	0.000822922	DowninCovid
ENSG00000236182	AC009319.1	-14.9128	1.31e-05	0.000909634	DowninCovid
ENSG00000217862	H4C10P	-14.8584	1.02e-05	0.000713298	DowninCovid
ENSG00000067048	DDX3Y	-14.7845	7.83e-09	8.64e-07	DowninCovid
ENSG00000214289	RPL39P5	-14.6729	1.78e-05	0.001217	DowninCovid
ENSG00000233765	AL591479.1	-14.6232	1.49e-05	0.00103168	DowninCovid
ENSG00000254984	FTLP6	-14.6162	9.12e-07	7.63e-05	DowninCovid
ENSG00000229769	TRBV10-2	-14.5704	1.58e-05	0.00109027	DowninCovid
ENSG00000225976	CKS1BP2	-14.2164	2.5e-05	0.00166267	DowninCovid
ENSG00000266356	AC090615.1	-14.1841	2e-05	0.00134483	DowninCovid
ENSG00000176979	TRIM60	-14.1797	2.91e-05	0.0019204	DowninCovid
ENSG00000197273	GUCA2A	-13.9639	3.42e-05	0.00224065	DowninCovid
ENSG00000224331	AC019181.1	-13.9575	3.73e-05	0.00243875	DowninCovid
ENSG00000230911	PPIHP1	-13.8848	4.83e-05	0.00313429	DowninCovid
ENSG00000211844	TRAJ45	-13.7413	1.93e-05	0.00130432	DowninCovid
ENSG00000233286	MTND3P10	-13.7287	5.85e-05	0.0037272	DowninCovid
ENSG00000250568	AC098591.3	-13.6838	1.85e-06	0.000148006	DowninCovid
ENSG00000270934	AL512430.4	-13.6564	6.44e-05	0.00408979	DowninCovid
ENSG00000233045	RPL15P5	-13.5626	7.24e-05	0.00456472	DowninCovid
ENSG00000149300	C11orf52	-13.3278	8.7e-05	0.0053235	DowninCovid
ENSG00000228196	PTPN2P1	-13.3232	8.89e-05	0.0054238	DowninCovid
ENSG00000211872	TRAJ17	-13.0917	8.67e-05	0.00531867	DowninCovid
ENSG00000268357	VN1R81P	-13.0862	9.83e-05	0.00598053	DowninCovid
ENSG00000234523	NDUFB1P2	-13.0249	0.000123065	0.00743633	DowninCovid
ENSG00000270236	AL162730.1	-12.9391	0.000125318	0.00755404	DowninCovid
ENSG00000231866	AC099677.2	-12.9257	0.000140049	0.00840127	DowninCovid
ENSG00000228380	MYL6BP1	-12.793	0.000186554	0.0110311	DowninCovid
ENSG00000250550	PPBPP1	-12.6879	0.000187977	0.0110889	DowninCovid
ENSG00000225779	AL122001.1	-12.6076	0.000182793	0.0108345	DowninCovid
ENSG00000221962	TMEM14EP	-12.5083	0.000260246	0.0151363	DowninCovid
ENSG00000262986	SMIM10L1	-12.4527	0.000221357	0.0129351	DowninCovid
ENSG00000225165	RTRAFP2	-12.4138	0.000289661	0.0167296	DowninCovid
ENSG00000178125	PPP1R42	-12.2636	0.000277063	0.0160393	DowninCovid
ENSG00000236083	OR13E1P	-12.2238	0.000337728	0.0191495	DowninCovid
ENSG00000256674	AC020549.2	-12.2238	0.000337728	0.0191495	DowninCovid
ENSG00000234159	RBPMSLP	-12.2021	0.000365837	0.0205092	DowninCovid
ENSG00000258917	ZMYND19P1	-12.0854	0.000357007	0.0201049	DowninCovid
ENSG00000226766	FABP7P1	-12.0837	0.000340093	0.0192397	DowninCovid
ENSG00000211870	TRAJ19	-12.0689	2.93e-06	0.000226955	DowninCovid
ENSG00000226624	AC005099.1	-12.0041	0.000413962	0.0231549	DowninCovid
ENSG00000217004	Z97832.1	-11.9445	2.22e-05	0.00148617	DowninCovid
ENSG00000230833	RPEP3	-11.9374	0.000420972	0.0233889	DowninCovid
ENSG00000224019	RPL21P32	-11.9172	0.000497448	0.0271519	DowninCovid
ENSG00000186897	C1QL4	-11.8522	0.000449112	0.024786	DowninCovid
ENSG00000230047	HIGD2AP1	-11.7156	0.000490373	0.0268247	DowninCovid
ENSG00000224683	RPL36AP29	-11.6832	2.4e-09	2.83e-07	DowninCovid
ENSG00000223416	RPS26P15	-11.6089	1.33e-06	0.000109185	DowninCovid
ENSG00000251476	MTCO1P31	-11.5598	4.89e-05	0.00316411	DowninCovid
ENSG00000230022	FNTAP2	-11.5014	0.000702133	0.036799	DowninCovid
ENSG00000253175	AC023632.1	-11.3192	0.000787491	0.0402414	DowninCovid
ENSG00000211962	IGHV1-46	-11.1388	2.4e-07	2.11e-05	DowninCovid
ENSG00000252246	RNA5SP92	-11.128	0.000684653	0.0360241	DowninCovid
ENSG00000131002	TXLNGY	-11.0522	1.81e-05	0.0012338	DowninCovid
ENSG00000241859	ANOS2P	-11.0072	4.95e-05	0.00318816	DowninCovid
ENSG00000236146	AL353803.3	-10.9819	1.88e-05	0.00127259	DowninCovid
ENSG00000228667	AL157385.1	-10.8941	0.00144289	0.0682556	DowninCovid
ENSG00000248466	AC098827.1	-10.874	0.00127392	0.0613138	DowninCovid
ENSG00000261259	AC142086.5	-10.8379	0.00153818	0.0719719	DowninCovid
ENSG00000211834	TRAJ57	-10.8065	0.00133825	0.0640376	DowninCovid
ENSG00000261717	AC009163.5	-10.6937	0.00178717	0.0820413	DowninCovid
ENSG00000176842	IRX5	-10.6626	0.00163419	0.0755776	DowninCovid
ENSG00000256134	EGLN3P1	-10.6233	0.00182335	0.0829357	DowninCovid
ENSG00000101443	WFDC2	-10.6041	0.00161954	0.0750397	DowninCovid
ENSG00000134588	USP26	-10.5931	0.000653776	0.0347677	DowninCovid
ENSG00000104371	DKK4	-10.5906	0.00182055	0.0829357	DowninCovid
ENSG00000126778	SIX1	-10.5498	0.00180795	0.0826866	DowninCovid
ENSG00000183878	UTY	-10.4663	1.19e-07	1.1e-05	DowninCovid
ENSG00000228405	RNF5	-10.4144	1.27e-05	0.000885604	DowninCovid
ENSG00000067646	ZFY	-10.2456	1.09e-07	1.02e-05	DowninCovid
ENSG00000213435	ATP6V0CP3	-10.1427	2.79e-05	0.00184797	DowninCovid
ENSG00000240003	RPL7P24	-9.68398	0.000473137	0.0259964	DowninCovid
ENSG00000243225	AC007686.1	-9.50913	0.000295618	0.0170341	DowninCovid
ENSG00000271924	RNA5SP108	-9.41734	0.00121846	0.0589874	DowninCovid
ENSG00000204525	HLA-C	-9.41368	3.58e-07	3.11e-05	DowninCovid
ENSG00000236794	BCRP8	-9.29839	0.000882064	0.0442547	DowninCovid
ENSG00000227826	HLA-DRB4	-9.25754	0.000772971	0.0397095	DowninCovid
ENSG00000213939	AC091153.1	-9.19614	2.87e-06	0.000223299	DowninCovid
ENSG00000201492	RNA5SP78	-9.0684	0.00181121	0.0826866	DowninCovid
ENSG00000154620	TMSB4Y	-8.86284	0.00115517	0.0564168	DowninCovid
ENSG00000251768	RNA5SP217	-8.27425	3.33e-08	3.31e-06	DowninCovid
ENSG00000099725	PRKY	-7.89109	0.000142182	0.00850865	DowninCovid
ENSG00000233841	HLA-C	-7.88234	3.02e-10	3.81e-08	DowninCovid
ENSG00000211856	TRAJ33	-7.29781	0.00106438	0.0524481	DowninCovid
ENSG00000101440	ASIP	-6.33942	0.00212665	0.0934787	DowninCovid
ENSG00000180425	C11orf71	-6.19341	2.08e-05	0.00139861	DowninCovid
ENSG00000223980	HLA-A	-5.75155	7.59e-06	0.000550965	DowninCovid
ENSG00000012817	KDM5D	-5.41369	0.000702345	0.036799	DowninCovid
ENSG00000241370	RPP21	-5.24718	4.94e-08	4.83e-06	DowninCovid
ENSG00000237973	MTCO1P12	-5.1964	0.00106178	0.0524239	DowninCovid
ENSG00000174307	PHLDA3	-5.02911	0.00161781	0.0750397	DowninCovid
ENSG00000257070	AP003170.5	-4.78067	0.000157463	0.0093779	DowninCovid
ENSG00000225630	MTND2P28	-4.59341	1.6e-05	0.00109884	DowninCovid
ENSG00000214921	NA	-4.45551	0.00024964	0.0145535	DowninCovid
ENSG00000130656	HBZ	-4.24251	1.6e-05	0.00109884	DowninCovid
ENSG00000205215	KRT17P7	-3.98082	0.00103782	0.0514454	DowninCovid
ENSG00000237192	TRIM10	-3.43423	3.3e-06	0.000252751	DowninCovid
ENSG00000256552	AC092745.2	-3.0905	0.000931587	0.0464577	DowninCovid
ENSG00000211813	TRAV34	-2.75489	0.000854468	0.0432194	DowninCovid
ENSG00000231608	TNXB	-2.60603	0.00105071	0.051981	DowninCovid
ENSG00000206280	ZBTB22	-2.10225	0.000960251	0.0477913	DowninCovid
ENSG00000167774	AC010323.1	-2.00273	0.000323377	0.0184622	DowninCovid
ENSG00000164136	IL15	-1.71945	0.000557212	0.0300834	DowninCovid
ENSG00000170180	GYPA	-1.69816	0.000595716	0.0320924	DowninCovid
ENSG00000095321	CRAT	-1.65232	9.99e-05	0.00606405	DowninCovid
ENSG00000136929	HEMGN	-1.58947	0.000925216	0.0463261	DowninCovid
ENSG00000251705	RNA5-8SP6	-1.56758	8.39e-05	0.00516833	DowninCovid
ENSG00000188582	PAQR9	-1.56069	0.000551036	0.0298148	DowninCovid
ENSG00000256618	MTRNR2L1	-1.56011	0.00115628	0.0564168	DowninCovid
ENSG00000162543	UBXN10	-1.53818	0.00210171	0.0927102	DowninCovid
ENSG00000103494	RPGRIP1L	-1.4935	0.00204952	0.090569	DowninCovid
ENSG00000267060	PTGES3L	-1.41721	0.0006442	0.0344058	DowninCovid
ENSG00000090971	NAT14	-1.38794	0.000326992	0.0186258	DowninCovid
ENSG00000105426	PTPRS	-1.38055	0.00198423	0.0881543	DowninCovid
ENSG00000118579	MED28	-1.05029	0.000538028	0.0293025	DowninCovid
ENSG00000112667	DNPH1	-1.00706	0.00144008	0.0682526	DowninCovid
ENSG00000038210	PI4K2B	-0.982385	6.49e-05	0.00411457	DowninCovid
ENSG00000100387	RBX1	-0.969202	0.000747001	0.0384891	DowninCovid
ENSG00000181061	HIGD1A	-0.953469	0.000547103	0.0296666	DowninCovid
ENSG00000148341	SH3GLB2	-0.950147	0.00214167	0.0939723	DowninCovid
ENSG00000139977	NAA30	-0.947594	0.000422228	0.0234063	DowninCovid
ENSG00000115758	ODC1	-0.915655	0.00171831	0.0791728	DowninCovid
ENSG00000166337	TAF10	-0.885846	0.0019181	0.086297	DowninCovid
ENSG00000173915	ATP5MD	-0.839907	7.14e-06	0.000519787	DowninCovid
ENSG00000140511	HAPLN3	-0.823804	0.00072641	0.0377414	DowninCovid
ENSG00000147533	GOLGA7	-0.808698	0.000881347	0.0442547	DowninCovid
ENSG00000116857	TMEM9	-0.801558	0.00197785	0.0881543	DowninCovid
ENSG00000204356	NELFE	-0.753779	0.00217299	0.0951783	DowninCovid
ENSG00000089157	RPLP0	-0.707568	0.00189321	0.0854871	DowninCovid
ENSG00000166441	RPL27A	-0.690162	0.00180919	0.0826866	DowninCovid
ENSG00000002586	CD99	-0.652154	0.000675038	0.0356693	DowninCovid
ENSG00000158669	GPAT4	-0.624906	0.0019028	0.0857641	DowninCovid
ENSG00000184924	PTRHD1	-0.622367	0.00147839	0.0696694	DowninCovid
ENSG00000131469	RPL27	-0.616528	0.00174683	0.0803378	DowninCovid
ENSG00000179010	MRFAP1	-0.608455	0.000861358	0.0434793	DowninCovid
ENSG00000156482	RPL30	-0.599766	3.32e-05	0.00218197	DowninCovid
ENSG00000136942	RPL35	-0.562162	0.00117891	0.0572958	DowninCovid
ENSG00000114956	DGUOK	-0.560886	0.00193405	0.0868576	DowninCovid
ENSG00000105677	TMEM147	-0.560852	0.0019789	0.0881543	DowninCovid
ENSG00000074201	CLNS1A	-0.536306	0.00225432	0.0983937	DowninCovid
ENSG00000255302	EID1	-0.474185	0.000361902	0.0203345	DowninCovid
ENSG00000114779	ABHD14B	-0.455726	0.00152928	0.0717954	DowninCovid
ENSG00000143486	EIF2D	-0.436533	0.00199908	0.0886556	DowninCovid
ENSG00000169230	PRELID1	-0.416871	0.000840325	0.0425937	DowninCovid
ENSG00000164346	NSA2	-0.380094	0.000773884	0.0397095	DowninCovid
ENSG00000127527	EPS15L1	0.415546	0.000626387	0.0336717	UPinCovid
ENSG00000170791	CHCHD7	0.471525	0.000415468	0.0231869	UPinCovid
ENSG00000172794	RAB37	0.484395	0.00196375	0.0878734	UPinCovid
ENSG00000137076	TLN1	0.484613	0.00115431	0.0564168	UPinCovid
ENSG00000196588	MRTFA	0.555882	0.000126146	0.00758555	UPinCovid
ENSG00000109854	HTATIP2	0.617967	0.00193779	0.0868685	UPinCovid
ENSG00000099331	MYO9B	0.638319	1.73e-05	0.00118432	UPinCovid
ENSG00000054654	SYNE2	0.682758	0.00112136	0.0550376	UPinCovid
ENSG00000120318	ARAP3	0.687497	0.000652849	0.0347677	UPinCovid
ENSG00000142599	RERE	0.694399	0.000636417	0.0340634	UPinCovid
ENSG00000057704	TMCC3	0.707118	0.000775913	0.0397316	UPinCovid
ENSG00000124574	ABCC10	0.756179	0.00102691	0.0510068	UPinCovid
ENSG00000091106	NLRC4	0.809583	0.000312892	0.0179876	UPinCovid
ENSG00000196189	SEMA4A	0.825583	0.00137186	0.0652685	UPinCovid
ENSG00000184678	H2BC21	0.895085	0.00126394	0.0609514	UPinCovid
ENSG00000131969	ABHD12B	0.912196	0.00201124	0.0890361	UPinCovid
ENSG00000166523	CLEC4E	0.916256	0.000735633	0.0380614	UPinCovid
ENSG00000115607	IL18RAP	0.936586	4.24e-05	0.00276407	UPinCovid
ENSG00000163959	SLC51A	0.986628	0.000317874	0.0181898	UPinCovid
ENSG00000149418	ST14	1.17795	0.00138471	0.065754	UPinCovid
ENSG00000196358	NTNG2	1.34407	0.000657048	0.034867	UPinCovid
ENSG00000257017	HP	1.94973	0.000734242	0.0380614	UPinCovid
ENSG00000161544	CYGB	2.19308	0.00116262	0.0566151	UPinCovid
ENSG00000186431	FCAR	2.26218	8.11e-06	0.000585786	UPinCovid
ENSG00000170801	HTRA3	2.3507	0.00130688	0.0627782	UPinCovid
ENSG00000188761	BCL2L15	2.36103	0.00166963	0.0770729	UPinCovid
ENSG00000005381	MPO	2.46264	0.000343078	0.0193644	UPinCovid
ENSG00000164821	DEFA4	2.50754	0.00153884	0.0719719	UPinCovid
ENSG00000197561	ELANE	2.5592	0.000212958	0.0124736	UPinCovid
ENSG00000100448	CTSG	2.92193	0.000115555	0.00699955	UPinCovid
ENSG00000196415	PRTN3	2.95527	5.1e-05	0.00327102	UPinCovid
ENSG00000036448	MYOM2	3.06143	0.000192238	0.0113133	UPinCovid
ENSG00000180537	RNF182	3.15341	0.000539841	0.0293369	UPinCovid
ENSG00000204936	CD177	3.51532	0.000433561	0.0239811	UPinCovid
ENSG00000237217	AC008074.1	3.82057	0.000827016	0.042088	UPinCovid
ENSG00000221826	PSG3	3.94041	0.000680434	0.0358781	UPinCovid
ENSG00000239839	DEFA3	4.01915	0.00108193	0.0532072	UPinCovid
ENSG00000228080	HLA-DRB1	4.11872	0.00136725	0.0651738	UPinCovid
ENSG00000236490	TAPBP	4.2779	0.00134492	0.0642329	UPinCovid
ENSG00000170848	PSG6	4.3402	0.000454345	0.0250192	UPinCovid
ENSG00000199733	RNA5SP307	4.56837	0.0013266	0.0636025	UPinCovid
ENSG00000243264	IGKV2D-29	4.63249	0.00150141	0.0706202	UPinCovid
ENSG00000227055	AC009961.2	5.09047	5.42e-05	0.00347197	UPinCovid
ENSG00000270553	AC011921.3	5.88527	0.00118508	0.0574832	UPinCovid
ENSG00000151963	ZNF37CP	6.66774	0.000742166	0.0383195	UPinCovid
ENSG00000137869	CYP19A1	7.36379	0.000671135	0.0355387	UPinCovid
ENSG00000220343	PPIAP74	7.9354	0.00159357	0.074252	UPinCovid
ENSG00000257336	PRELID2P1	8.09869	0.00160081	0.0744498	UPinCovid
ENSG00000270257	AC096720.1	8.32746	0.00080486	0.0410445	UPinCovid
ENSG00000260452	TPRKBP2	8.72215	4.7e-05	0.00305652	UPinCovid
ENSG00000218596	AL162578.1	8.7458	0.000144235	0.00861077	UPinCovid
ENSG00000211832	TRAJ59	9.71954	0.000929612	0.0464526	UPinCovid
ENSG00000260224	UBL5P4	10.3028	0.00220474	0.0963991	UPinCovid
ENSG00000183668	PSG9	10.484	3.32e-05	0.00218197	UPinCovid
ENSG00000222302	RNA5SP371	10.7589	8.29e-05	0.00512332	UPinCovid
ENSG00000261143	ADAMTS7P3	10.8461	0.00125516	0.0606456	UPinCovid
ENSG00000211593	IGKJ5	11.1992	0.000631805	0.0338896	UPinCovid
ENSG00000261444	AC106782.3	11.2368	0.000877277	0.0441931	UPinCovid
ENSG00000184304	PRKD1	11.2602	0.000840384	0.0425937	UPinCovid
ENSG00000228294	BMS1P17	11.6368	2.29e-05	0.00152856	UPinCovid
ENSG00000228181	AL590365.1	11.7928	0.000481037	0.0263721	UPinCovid
ENSG00000251378	AC096582.2	12.023	0.000418512	0.0233043	UPinCovid
ENSG00000224232	KCTD5P1	12.2545	0.000314609	0.0180446	UPinCovid
ENSG00000254174	IGHV1-12	12.4163	0.0002759	0.0160093	UPinCovid
ENSG00000126545	CSN1S1	12.7144	0.000207692	0.0121939	UPinCovid
ENSG00000255074	AC018523.1	12.763	0.000171131	0.0101675	UPinCovid
ENSG00000271402	IGKV2OR2-2	13.339	8.42e-05	0.00517525	UPinCovid
ENSG00000254215	IGHVIII-11-1	13.5132	6.78e-05	0.0042825	UPinCovid
ENSG00000136488	CSH1	13.6512	5.85e-05	0.0037272	UPinCovid
ENSG00000250688	TRAJ55	13.8514	4.96e-05	0.00318816	UPinCovid
ENSG00000259743	AC068714.1	14.4749	2.34e-05	0.00155784	UPinCovid
ENSG00000231049	OR52B5P	14.6208	1.97e-05	0.00132968	UPinCovid
ENSG00000104818	CGB2	14.7759	1.58e-05	0.00109298	UPinCovid
ENSG00000163283	ALPP	15.4287	5.66e-06	0.000425621	UPinCovid
ENSG00000256176	AC024940.3	15.4524	7.76e-09	8.6e-07	UPinCovid
ENSG00000267346	EIF5AP3	16.0558	2.59e-06	0.000204537	UPinCovid
ENSG00000252877	RNA5SP312	16.5745	1.3e-06	0.000107599	UPinCovid
ENSG00000196312	MFSD14C	16.6013	8.93e-07	7.5e-05	UPinCovid
ENSG00000220323	H2BC19P	17.4969	3.25e-07	2.84e-05	UPinCovid
ENSG00000271626	H3P42	18.3144	6.33e-08	6.07e-06	UPinCovid
ENSG00000250381	UNC93B4	18.3698	5.75e-08	5.54e-06	UPinCovid
ENSG00000155622	XAGE2	18.3826	5.18e-08	5.02e-06	UPinCovid
ENSG00000236148	RPL23AP37	18.4364	5.06e-08	4.92e-06	UPinCovid
ENSG00000218300	RPL22P14	18.7115	3.21e-08	3.21e-06	UPinCovid
ENSG00000239393	AC146507.1	18.9034	2.3e-08	2.36e-06	UPinCovid
ENSG00000249887	AC108210.2	19.2522	1.7e-08	1.79e-06	UPinCovid
ENSG00000227004	AC108032.1	19.3747	1.02e-08	1.09e-06	UPinCovid
ENSG00000244422	RPL38P3	19.9112	3.91e-09	4.47e-07	UPinCovid
ENSG00000226523	AC074375.1	20.1083	2.74e-09	3.21e-07	UPinCovid
ENSG00000270993	AC111186.1	21.2392	4.22e-10	5.17e-08	UPinCovid
ENSG00000156222	SLC28A1	21.3665	3.71e-10	4.57e-08	UPinCovid
ENSG00000064655	EYA2	21.3932	3.69e-10	4.56e-08	UPinCovid
ENSG00000213280	AC090114.1	21.4027	3.41e-10	4.25e-08	UPinCovid
ENSG00000239246	AC008026.1	21.4027	3.41e-10	4.25e-08	UPinCovid
ENSG00000170689	HOXB9	21.4706	2.98e-10	3.78e-08	UPinCovid
ENSG00000182521	TBPL2	21.5321	2.66e-10	3.39e-08	UPinCovid
ENSG00000213657	RPL31P44	21.8121	1.53e-10	1.95e-08	UPinCovid
ENSG00000259079	AC005476.1	21.9065	1.27e-10	1.63e-08	UPinCovid
ENSG00000270975	MAGOH3P	21.9419	1.16e-10	1.51e-08	UPinCovid
ENSG00000237916	RPL37P12	22.0327	9.87e-11	1.3e-08	UPinCovid
ENSG00000163909	HEYL	22.107	8.57e-11	1.13e-08	UPinCovid
ENSG00000120149	MSX2	22.3098	5.42e-11	7.28e-09	UPinCovid
ENSG00000233603	JTBP1	22.3659	6.22e-11	8.3e-09	UPinCovid
ENSG00000228171	AC121251.1	22.3816	4.94e-11	6.66e-09	UPinCovid
ENSG00000196569	LAMA2	22.4702	4.11e-11	5.61e-09	UPinCovid
ENSG00000230216	HSPB1P2	22.542	3.54e-11	4.88e-09	UPinCovid
ENSG00000121318	TAS2R10	22.8021	2.7e-11	3.77e-09	UPinCovid
ENSG00000198758	EPS8L3	23.0094	1.37e-11	1.96e-09	UPinCovid
ENSG00000226420	IGLV3-4	23.036	1.17e-11	1.71e-09	UPinCovid
ENSG00000242602	AC008953.1	23.251	4.77e-12	7.13e-10	UPinCovid
ENSG00000205362	MT1A	23.5415	4.18e-12	6.29e-10	UPinCovid
ENSG00000240454	RPL39P26	24.1852	1.07e-12	1.71e-10	UPinCovid
ENSG00000211911	IGHD3-22	24.4955	5.73e-13	9.3e-11	UPinCovid
ENSG00000211956	IGHV4-34	25.9818	1.95e-14	3.48e-12	UPinCovid
ENSG00000260335	AC133555.4	26.76	5.14e-15	9.83e-13	UPinCovid
ENSG00000218048	AL121949.1	27.6114	7.09e-16	1.43e-13	UPinCovid
ENSG00000172724	CCL19	28.1405	1.74e-16	3.6e-14	UPinCovid
ENSG00000231508	RPL34P20	28.4561	3.24e-17	6.82e-15	UPinCovid
ENSG00000213218	CSH2	28.8285	6.71e-18	1.63e-15	UPinCovid
ENSG00000112936	C7	29.0119	1.68e-17	3.63e-15	UPinCovid
ENSG00000136487	GH2	29.0243	1.63e-17	3.55e-15	UPinCovid
ENSG00000227868	TEX46	29.7653	2.71e-18	7.16e-16	UPinCovid
ENSG00000270882	H4C14	29.7808	3.34e-18	8.73e-16	UPinCovid
ENSG00000211680	IGLJ4	30	1.89e-18	5.21e-16	UPinCovid
ENSG00000235354	RPS29P16	30	9.58e-19	5.21e-16	UPinCovid
ENSG00000235697	DDX39BP1	30	1.23e-18	5.21e-16	UPinCovid
ENSG00000237959	RPL36AP10	30	1.77e-18	5.21e-16	UPinCovid
ENSG00000256248	NA	30	4.92e-19	5.21e-16	UPinCovid
ENSG00000256350	AC243972.3	30	1.89e-18	5.21e-16	UPinCovid
ENSG00000262008	AC010547.5	30	1.67e-18	5.21e-16	UPinCovid
ENSG00000267590	NDUFA3P1	30	1.17e-18	5.21e-16	UPinCovid
