# Supplementary material for: Maternal-fetal immune responses in pregnant women infected with SARS-CoV-2
Source: Nat Commun. 2022 Jan 18;13:320. doi: 10.1038/s41467-021-27745-z (PMC8766450; doi:10.1038/s41467-021-27745-z)
Supplement: Supplementary file 8 — Supplementary Data 5 [file 41467_2021_27745_MOESM8_ESM.xlsx]

## Sheet: Supplementary table 7 (CB)
Supplementary Data 5. KEGG pathways enriched in the differentially expressed genes (DEGs) in the cord blood from women with SARS-CoV-2 infection.
P-values were computed by the combination of gene over-representation evidence (pORA) and total pathway accumulation evidence (pAcc) using a one-sided Fisher's method and adjusted by false discovery rate.
Pathway name	Count of DEGs	Count of all genes	P value	Adjusted P value
Autoimmune thyroid disease	5	37	0.00129605	0.0656795
Systemic lupus erythematosus	7	88	0.00195518	0.0656795
Neuroactive ligand-receptor interaction	6	246	0.00232345	0.0656795
Notch signaling pathway	1	52	0.00271136	0.0656795
Melanoma	1	66	0.00306385	0.0656795
Growth hormone synthesis, secretion and action	3	108	0.0037357	0.0656795
Vascular smooth muscle contraction	1	117	0.00379826	0.0656795
Viral myocarditis	5	57	0.00401055	0.0656795
Calcium signaling pathway	1	171	0.00410497	0.0656795
Aldosterone synthesis and secretion	2	88	0.00558558	0.0804324
Graft-versus-host disease	4	38	0.0065787	0.0848693
Staphylococcus aureus infection	5	72	0.00717217	0.0848693
Allograft rejection	4	36	0.00766182	0.0848693
Type I diabetes mellitus	4	41	0.00873422	0.0898377
Human T-cell leukemia virus 1 infection	8	211	0.00937299	0.0899807
Cortisol synthesis and secretion	2	56	0.0175065	0.157558
Antigen processing and presentation	5	71	0.0255269	0.216228
Cell adhesion molecules	7	135	0.0285558	0.227337
Asthma	2	28	0.0316628	0.227337
Sphingolipid signaling pathway	1	117	0.0326222	0.227337
AGE-RAGE signaling pathway in diabetic complications	1	98	0.0331533	0.227337
Phagosome	7	147	0.041186	0.264868
Chemokine signaling pathway	1	171	0.0423053	0.264868
Mineral absorption	2	52	0.0443775	0.265989
Transcriptional misregulation in cancer	5	167	0.0461786	0.265989
Rheumatoid arthritis	4	84	0.0623162	0.344559
Intestinal immune network for IgA production	3	46	0.0691881	0.344559
Ribosome	6	131	0.0691992	0.344559
Cytokine-cytokine receptor interaction	7	245	0.0713229	0.344559
Adrenergic signaling in cardiomyocytes	1	134	0.0717832	0.344559
Viral carcinogenesis	5	177	0.0800366	0.371783
Gastric cancer	1	136	0.0834246	0.373845
Endocrine and other factor-regulated calcium reabsorption	1	49	0.0904919	0.373845
Spinocerebellar ataxia	1	131	0.091897	0.373845
Alzheimer disease	2	336	0.0927935	0.373845
Epstein-Barr virus infection	5	184	0.0934612	0.373845
cGMP-PKG signaling pathway	1	148	0.108356	0.417821
Inflammatory bowel disease	3	62	0.112751	0.417821
Arrhythmogenic right ventricular cardiomyopathy	1	72	0.11316	0.417821
Renin-angiotensin system	2	21	0.117166	0.421798
Small cell lung cancer	1	89	0.130686	0.458994
Human papillomavirus infection	6	305	0.140935	0.479946
Pathways of neurodegeneration - multiple diseases	2	433	0.143317	0.479946
Dilated cardiomyopathy	2	83	0.149489	0.489237
Human immunodeficiency virus 1 infection	4	195	0.154603	0.494731
Bile secretion	1	66	0.173901	0.544386
Malaria	1	48	0.183504	0.562224
Human cytomegalovirus infection	3	199	0.196093	0.586462
Toxoplasmosis	3	110	0.19956	0.586462
Ovarian steroidogenesis	1	42	0.205031	0.590488
Th17 cell differentiation	2	102	0.218174	0.616021
NOD-like receptor signaling pathway	3	153	0.228622	0.617461
RNA transport	3	159	0.228706	0.617461
Taste transduction	1	62	0.231548	0.617461
Amoebiasis	2	91	0.251992	0.656392
Leishmaniasis	2	75	0.255263	0.656392
Basal transcription factors	2	41	0.277772	0.70174
JAK-STAT signaling pathway	5	136	0.296983	0.737336
Complement and coagulation cascades	3	73	0.329193	0.748267
Amyotrophic lateral sclerosis	1	329	0.330563	0.748267
Pathways in cancer	7	493	0.331357	0.748267
Thiamine metabolism	1	13	0.33255	0.748267
Viral protein interaction with cytokine and cytokine receptor	3	81	0.340067	0.748267
Renin secretion	1	58	0.346722	0.748267
Hematopoietic cell lineage	3	96	0.362601	0.748267
Glycosphingolipid biosynthesis - ganglio series	1	15	0.362893	0.748267
Glycerolipid metabolism	2	54	0.372122	0.748267
Nitrogen metabolism	1	16	0.377076	0.748267
Alcoholism	2	134	0.377779	0.748267
Tight junction	1	160	0.38049	0.748267
T cell receptor signaling pathway	1	99	0.387025	0.748267
Parkinson disease	1	225	0.387822	0.748267
Choline metabolism in cancer	1	95	0.387943	0.748267
Protein processing in endoplasmic reticulum	2	164	0.392021	0.748267
Gap junction	1	78	0.398684	0.748267
Gastric acid secretion	1	63	0.427541	0.748267
Huntington disease	2	276	0.429941	0.748267
Th1 and Th2 cell differentiation	2	89	0.435626	0.748267
Shigellosis	3	228	0.453667	0.748267
Natural killer cell mediated cytotoxicity	2	105	0.455681	0.748267
NF-kappa B signaling pathway	1	98	0.456715	0.748267
Tuberculosis	3	160	0.457007	0.748267
Kaposi sarcoma-associated herpesvirus infection	2	173	0.460043	0.748267
Folate biosynthesis	1	23	0.461594	0.748267
C-type lectin receptor signaling pathway	1	99	0.462303	0.748267
Regulation of actin cytoskeleton	3	204	0.465862	0.748267
TNF signaling pathway	1	107	0.466905	0.748267
Influenza A	2	151	0.467837	0.748267
Leukocyte transendothelial migration	1	106	0.468938	0.748267
Renal cell carcinoma	1	69	0.473133	0.748267
Herpes simplex virus 1 infection	5	463	0.483327	0.748267
Thyroid hormone signaling pathway	1	113	0.491754	0.748267
Prion disease	2	245	0.493395	0.748267
Apoptosis	1	135	0.497789	0.748267
Galactose metabolism	1	27	0.500743	0.748267
Acute myeloid leukemia	1	66	0.500933	0.748267
Insulin resistance	1	102	0.50497	0.748267
Circadian rhythm	1	29	0.511744	0.748267
Starch and sucrose metabolism	1	30	0.526721	0.748267
Hypertrophic cardiomyopathy	2	81	0.527745	0.748267
Focal adhesion	3	193	0.529413	0.748267
Endocytosis	5	244	0.530023	0.748267
Rap1 signaling pathway	4	196	0.552947	0.773052
ECM-receptor interaction	2	81	0.567457	0.78571
Glycerophospholipid metabolism	2	92	0.576405	0.788542
Phosphatidylinositol signaling system	2	93	0.580455	0.788542
ABC transporters	1	40	0.597131	0.803616
Steroid hormone biosynthesis	1	45	0.625072	0.825783
Nucleotide excision repair	1	45	0.625072	0.825783
Arginine and proline metabolism	1	47	0.635168	0.831492
Glutathione metabolism	1	51	0.65374	0.848095
Lysosome	2	125	0.682646	0.873378
GnRH secretion	1	59	0.685359	0.873378
Cellular senescence	2	152	0.69291	0.875254
Drug metabolism - other enzymes	1	65	0.705105	0.87869
PI3K-Akt signaling pathway	6	318	0.707834	0.87869
Inositol phosphate metabolism	1	71	0.722095	0.888732
Yersinia infection	1	133	0.729058	0.889697
Peroxisome	1	78	0.739033	0.890813
MicroRNAs in cancer	2	155	0.742344	0.890813
Inflammatory mediator regulation of TRP channels	1	91	0.764019	0.901597
Protein digestion and absorption	1	91	0.764019	0.901597
Salmonella infection	2	244	0.770114	0.901597
Axon guidance	3	171	0.784878	0.911472
Purine metabolism	1	119	0.79874	0.920148
Ubiquitin mediated proteolysis	1	136	0.811847	0.922777
Biosynthesis of cofactors	1	140	0.814338	0.922777
Cell cycle	1	123	0.820246	0.922777
TGF-beta signaling pathway	1	91	0.842921	0.932165
Metabolic pathways	10	1376	0.846456	0.932165
Chagas disease	1	95	0.848632	0.932165
Breast cancer	2	137	0.854484	0.932165
Phospholipase D signaling pathway	2	138	0.866908	0.938607
Oocyte meiosis	1	115	0.874224	0.939464
Platelet activation	1	115	0.881237	0.939987
Wnt signaling pathway	2	147	0.893236	0.94578
Legionellosis	1	57	0.91046	0.952362
Pathogenic Escherichia coli infection	1	187	0.920651	0.952362
Ras signaling pathway	1	216	0.922783	0.952362
Cushing syndrome	2	141	0.929868	0.952362
MAPK signaling pathway	1	277	0.938648	0.952362
HIF-1 signaling pathway	1	102	0.941683	0.952362
Melanogenesis	1	92	0.945748	0.952362
cAMP signaling pathway	1	180	0.963549	0.963549
