# Supplementary material for: Maternal-fetal immune responses in pregnant women infected with SARS-CoV-2
Source: Nat Commun. 2022 Jan 18;13:320. doi: 10.1038/s41467-021-27745-z (PMC8766450; doi:10.1038/s41467-021-27745-z)
Supplement: Supplementary file 9 — Supplementary Data 6 [file 41467_2021_27745_MOESM9_ESM.xlsx]

## Sheet: MBvsCB_CovidvsControl_DEList
Supplementary data 6. List of differentially expressed genes (DEGs) from the interaction analysis between maternal and cord blood in response to SARS-CoV-2 infection
Genes with a minimum fold change of 1.25-fold and a false discovery rate-adjusted p-value (q-value) of < 0.1 were considered differentially expressed. A two-sided negative binomial distribution was applied.
ENSEMBL ID	SYMBOL	Interaction logFC	P value	Adjusted P value	Maternal blood logFC	Maternal blood Adjusted P value	Cord blood log FC	Cord blood Adjusted P value
ENSG00000211892	IGHG4	-17.9024	1.80028e-20	3.25112e-16	1.57932	0.754692	19.4817	1.5212e-33
ENSG00000234831	CR759913.1	25.091	2.76439e-12	2.49611e-08	5.35014	0.454524	-19.7408	4.71378e-10
ENSG00000250562	RPL38P4	23.0328	6.43041e-12	3.09556e-08	21.3803	2.09161e-16	-1.65248	0.875081
ENSG00000243664	RPS29P12	-20.5807	6.85654e-12	3.09556e-08	0.0448054	0.99853	20.6255	1.06021e-15
ENSG00000196569	LAMA2	-16.5331	3.62183e-10	1.30813e-06	2.3348	0.746224	18.8679	1.81869e-17
ENSG00000226267	BX005428.1	21.8335	5.98441e-09	1.80121e-05	-0.224797	0.995227	-22.0583	3.01486e-11
ENSG00000234144	COX6CP13	-21.2718	9.5926e-09	2.47475e-05	-22.5031	4.05185e-15	-1.23133	0.924388
ENSG00000214289	RPL39P5	22.4363	3.98678e-08	8.99967e-05	0.589286	0.988603	-21.847	3.24517e-09
ENSG00000133328	PLAAT2	6.14604	1.49673e-07	0.000300327	2.09798	0.125604	-4.04807	0.0183799
ENSG00000262986	SMIM10L1	30	3.48411e-07	0.000430047	14.8235	0.0427961	-15.1765	0.0847733
ENSG00000230796	AC064862.1	30	3.51958e-07	0.000430047	14.5262	0.0518795	-15.4738	0.0760125
ENSG00000211943	IGHV3-15	-30	3.52404e-07	0.000430047	-15.9849	0.0178565	14.0151	0.141921
ENSG00000256917	AC008033.2	-30	3.52477e-07	0.000430047	-14.9417	0.0399852	15.0583	0.0902193
ENSG00000256148	AP000763.2	-30	3.54509e-07	0.000430047	-16.1915	0.0148319	13.8085	0.153728
ENSG00000252546	RNA5SP466	30	3.57202e-07	0.000430047	15.9416	0.0184104	-14.0584	0.141701
ENSG00000229215	HLA-A	7.84896	3.65983e-06	0.00388782	2.01236	0.604474	-5.8366	0.00364961
ENSG00000100650	SRSF5	-0.790988	3.92645e-06	0.00393932	-0.357441	0.178992	0.433547	0.0989223
ENSG00000211659	IGLV3-25	5.01037	1.36993e-05	0.0130209	4.15241	9.45185e-05	-0.857957	0.800879
ENSG00000237418	AC069257.2	24.9772	2.00192e-05	0.0180764	2.4529	0.941143	-22.5243	0.00051581
ENSG00000158270	COLEC12	4.82208	2.6708e-05	0.0229676	0.421051	0.951653	-4.40103	0.000559488
ENSG00000038210	PI4K2B	1.44162	4.33598e-05	0.0355925	0.402413	0.63552	-1.03921	0.0264398
ENSG00000255513	AC005363.1	-21.069	6.49077e-05	0.0509413	-1.42589	0.970522	19.6431	0.000915414
ENSG00000125144	MT1G	6.75225	6.91856e-05	0.0509413	7.51648	2.72092e-06	0.764229	0.879177
ENSG00000093009	CDC45	4.08552	7.05206e-05	0.0509413	1.83195	0.348728	-2.25358	0.199763
ENSG00000180758	GPR157	-1.60972	8.67401e-05	0.0602476	-0.909464	0.0440225	0.700252	0.49595
ENSG00000205215	KRT17P7	4.00992	0.000100366	0.06713	0.467961	0.902579	-3.54196	0.0164447
ENSG00000268942	CKS1BP3	22.6183	0.000110309	0.0711451	21.8799	5.02564e-05	-0.738407	0.977886
ENSG00000104889	RNASEH2A	2.04656	0.000135158	0.0841663	-0.113079	0.978842	-2.15964	0.000131892
ENSG00000139200	PIANP	3.52644	0.000150989	0.0895959	0.331805	0.952249	-3.19463	0.00455206
ENSG00000106367	AP1S1	1.47325	0.0001538	0.0895959	0.481654	0.574435	-0.991601	0.0935172
ENSG00000266009	AC087393.3	-22.062	0.000162068	0.0914623	-21.6558	6.05111e-05	0.406185	0.985917
ENSG00000211675	IGLC1	3.31011	0.00017024	0.0931626	3.22839	6.08534e-05	-0.081718	0.982316
ENSG00000140675	SLC5A2	3.89999	0.000184285	0.0977811	1.22394	0.612806	-2.67605	0.0880571
ENSG00000224016	AC092681.1	11.1538	0.000189509	0.0977811	5.87872	0.236091	-5.2751	0.415275
