# Supplementary material for: Maternal-fetal immune responses in pregnant women infected with SARS-CoV-2
Source: Nat Commun. 2022 Jan 18;13:320. doi: 10.1038/s41467-021-27745-z (PMC8766450; doi:10.1038/s41467-021-27745-z)
Supplement: Supplementary file 12 — Source Data [file 41467_2021_27745_MOESM12_ESM.xlsx]

## Sheet: Figure 1a - M. blood
Figure 1a. Maternal blood
Case	Specimen	Anti-SARS-CoV-2 IgG	Anti-SARS-CoV-2 IgM
Control	Maternal Blood	543.519	0
Control	Maternal Blood	0	0
Control	Maternal Blood	243.713	0
Control	Maternal Blood	343.04	0
Control	Maternal Blood	0	0
Control	Maternal Blood	352.176	0
Control	Maternal Blood	298.907	0
Control	Maternal Blood	507.75	0
Control	Maternal Blood	0	0
COVID-19	Maternal Blood	4594.93	129.151
COVID-19	Maternal Blood	2853.56	0
COVID-19	Maternal Blood	2873.91	42.57
COVID-19	Maternal Blood	4872.11	0
COVID-19	Maternal Blood	1578.15	49.255
COVID-19	Maternal Blood	4838.14	152.936
COVID-19	Maternal Blood	5444.03	135.89
COVID-19	Maternal Blood	6367.49	282.549
COVID-19	Maternal Blood	427.215	44.026
COVID-19	Maternal Blood	7574.72	0
COVID-19	Maternal Blood	5795.96	97.1
Bold indicates severe cases

## Sheet: Figure 1a - C. blood
Figure 1a. Cord blood
Case	Specimen	Anti-SARS-CoV-2 IgG	Anti-SARS-CoV-2 IgM
Control	Cord Blood	0	0
Control	Cord Blood	0	0
Control	Cord Blood	331.649	0
Control	Cord Blood	0	0
Control	Cord Blood	730.764	0
Control	Cord Blood	0	0
COVID-19	Cord Blood	2092.84	0
COVID-19	Cord Blood	4700.5	0
COVID-19	Cord Blood	1350.35	0
COVID-19	Cord Blood	5415.69	0
COVID-19	Cord Blood	5499.12	0
COVID-19	Cord Blood	3099.64	0
COVID-19	Cord Blood	6331.64	0
Bold indicates severe cases

## Sheet: Figure 1b
Figure 1b. Maternal blood
Case	Specimen	IL-8	IL-6	IL-10	IL-15	IL-16	IL-17A	IFN-γ	TNF
Control	Maternal blood	4.10303	2.1526	0.0613285	1.7002	271.991	0.394976	1.34536	0.451752
Control	Maternal blood	1.8973	2.32714	0.153857	1.72667	309.641	0.11451	1.94166	0.242311
Control	Maternal blood	0.977336	0.548502	0.113179	2.59085	203.881	0.360174	1.75299	0.439097
Control	Maternal blood	0.410499	14.6409	0.245247	2.55911	196.881	0.438801	1.00308	0.534213
Control	Maternal blood	0.645961	1.38841	0.151129	2.29488	154.105	0.250562	0.572247	0.0944416
Control	Maternal blood	0.306413	1.44465	0.313827	2.12502	185.548	0.359943	0.956978	0.450827
Control	Maternal blood	0.454623	0.52137	0.164152	1.83122	228.616	0.250251	1.70464	0.643081
Control	Maternal blood	1.50963	25.9863	0.476898	3.46693	237.395	0.329801	1.79587	1.4723
COVID-19	Maternal blood	7.54334	1.18045	0.567309	2.97899	374.072	0.999558	2.58607	0.828689
COVID-19	Maternal blood	0.470434	1.15012	0.18717	2.21171	194.776	0.228773	0.343573	0.199553
COVID-19	Maternal blood	2.77574	0.537774	0.12493	2.81798	208.82	0.570669	1.5384	0.481258
COVID-19	Maternal blood	0.703763	0.391178	0.0925472	2.33049	160.017	0.506483	1.25675	0.442627
COVID-19	Maternal blood	1.2266	1.88534	0.266364	4.10593	76.6008	2.45864	60.5641	1.19683
COVID-19	Maternal blood	7.59101	5.54264	0.453731	3.53486	185.965	0.0656574	0.00436054	0.139006
COVID-19	Maternal blood	3.79265	2.13023	0.0773273	2.63588	81.1875	0.319739	2.03072	0.233625
COVID-19	Maternal blood	149.458	57.0031	1.13607	4.4048	15329.4	2.1892	31.5536	3.0656
COVID-19	Maternal blood	1.79478	20.3723	1.97189	4.26205	175.327	0.472481	0.693636	0.925442
COVID-19	Maternal blood	1.88568	4.43401	0.652701	4.24657	151.239	0.263034	39.426	1.95847
COVID-19	Maternal blood	6.12899	106.134	0.472679	4.06869	124.498	0.418208	11.2888	1.35282
Bold indicates severe cases

## Sheet: Figure 1c
Figure 1c. Cord blood
Case	Specimen	IL-8	IL-6	IL-10	IL-15	IL-16	IL-17A	IFN-γ	TNF
Control	Cord blood	1.91204	2.29701	0.0268699	1.01248	13.0682	0.201689	1.24355	0.241629
Control	Cord blood	0.528436	0.167369	0.103165	1.33067	266.997	0.719216	0.796726	0.665347
Control	Cord blood	1.6746	54.4858	0.268062	1.54992	169.786	0.322965	1.26818	0.402343
Control	Cord blood	1.03956	3.61558	0.239212	2.29621	204.309	0.106243	0.46946	0.112635
Control	Cord blood	1.26573	0.936283	0.0659576	0.970816	2001.76	0.345973	0.412994	0.361002
Control	Cord blood	1.62282	1.99809	0.183698	1.62484	202.179	3.36732	0.389655	1.28672
Control	Cord blood	0.478401	0.696009	0.113278	1.34349	171.154	0.521435	0.730178	1.1599
COVID-19	Cord blood	1.76574	1.13347	0.0867525	1.11496	122.715	0.153991	0.350108	0.353165
COVID-19	Cord blood	2.6832	1.0067	0.220288	1.37069	649.28	0.872353	0.295429	0.78297
COVID-19	Cord blood	0.916388	0.77301	0.855294	1.53572	223.745	0.913919	1.19979	0.756162
COVID-19	Cord blood	7.70115	1.08628	0.372388	1.45944	233.936	1.78499	0.858751	0.918379
COVID-19	Cord blood	4.97333	2.19136	0.051244	1.05949	89.8663	0.294519	0.93305	0.496989
COVID-19	Cord blood	1.74053	0.916317	0.141804	1.68412	233.915	1.36239	0.908173	0.813963
COVID-19	Cord blood	1.26679	0.636416	0.125352	1.66415	203.016	0.827511	0.494497	0.433223
COVID-19	Cord blood	7.17943	0.151389	0.429071	0.872267	24.9915	0.0573764	0.914541	0.623934
COVID-19	Cord blood	2.29841	1.83465	0.108605	1.28624	231.88	1.95993	0.934485	1.18406
Bold indicates severe cases

## Sheet: Figure 2b
Figure 2b. T cells in Maternal and Cord blood
Case	Specimen	CD3 Count		Case	Specimen	CD3 Count
Control	Maternal blood	783.12		Control	Cord blood	908.024
Control	Maternal blood	1720.61		Control	Cord blood	1785.15
Control	Maternal blood	836.962		Control	Cord blood	1573.05
Control	Maternal blood	1072.47		Control	Cord blood	1064.08
Control	Maternal blood	1159.76		Control	Cord blood	2672.01
Control	Maternal blood	1485.66		Control	Cord blood	861.209
Control	Maternal blood	773.888		Control	Cord blood	844.87
Control	Maternal blood	653.64		Control	Cord blood	950.813
Control	Maternal blood	268.049		Control	Cord blood	2123.08
Control	Maternal blood	1114.86
				COVID-19	Cord blood	710.33
COVID-19	Maternal blood	559.067		COVID-19	Cord blood	1946.23
COVID-19	Maternal blood	623.688		COVID-19	Cord blood	2133.12
COVID-19	Maternal blood	798.388		COVID-19	Cord blood	1182.23
COVID-19	Maternal blood	428.663		COVID-19	Cord blood	1864.86
COVID-19	Maternal blood	440.403		COVID-19	Cord blood	1992.62
COVID-19	Maternal blood	903.856		COVID-19	Cord blood	2316.5
COVID-19	Maternal blood	612.796		COVID-19	Cord blood	1187.27
COVID-19	Maternal blood	191.462
COVID-19	Maternal blood	728.207
COVID-19	Maternal blood	642.848
COVID-19	Maternal blood	358.407
Bold indicates severe cases

## Sheet: Figure 2c - Maternal blood
Figure 2c. Numbers of cells in Maternal blood
Group	Specimen	CD3 Count	CD3CD4 | Count	CD3CD4CD45RA+ | Count	CD3CD4CD45RO+ | Count	CD3CD4CD62L+ | Count	CD3CD4CM | Count	CD3CD4EM | Count	CD3CD4Naive | Count	CD3CD4TMRA | Count	CD3CD4CXCR3- , CCR6+ | Count	CD3CD4CXCR3+ , CCR6+ | Count	CD3CD4CXCR3+ , CCR6- | Count	CD3CD4CXCR3- , CCR6- | Count	CD3CD4CD300a+	CD3CD8 | Count	CD3CD8CD45RA+ | Count	CD3CD8CD45RO+ | Count	CD3CD8CD62L+ | Count	CD3CD8CM | Count	CD3CD8EM | Count	CD3CD8Naive | Count	CD3CD8TMRA | Count	CD3CD8CXCR3- , CCR6+ | Count	CD3CD8CXCR3+ , CCR6+ | Count	CD3CD8 CXCR3+ , CCR6- | Count	CD3CD8CXCR3- , CCR6- | Count	CD3CD8CD300a+
Control	Maternal blood	783.12	483.288	128.336	321.568	408.408	90.064	276.744	98.8	17.68	151.736	71.656	49.296	210.6	259.168	237.952	123.656	78.728	149.656	3.744	104.104	84.136	45.968	17.888	12.48	99.008	108.576	65.416
Control	Maternal blood	1720.61	1183.09	671.49	333.671	1067.06	119.242	397.543	597.663	68.6421	148.275	37.328	211.525	785.962	100.371	419.733	283.589	77.2483	314.592	17.5234	119.864	203.023	79.322	22.7079	82.1216	249.579	65.324	64.1834
Control	Maternal blood	836.962	491.054	173.575	226.815	440.398	133.256	195.388	127.571	34.839	83.2207	44.8668	130.155	232.811	182.258	315.618	221.439	34.2187	195.284	5.68588	77.8449	103.276	128.811	4.13519	6.20278	128.294	176.986	91.0775
Control	Maternal blood	1072.47	780.337	276.054	387.16	676.493	224.184	271.386	182.065	102.703	137.145	66.4978	103.637	473.057	288.71	211.942	126.875	58.0948	152.291	4.04589	89.0095	76.0419	42.8449	30.4998	5.29077	84.6524	91.4993	16.5985
Control	Maternal blood	1159.76	599.529	155.722	272.884	477.547	140.52	309.219	103.444	46.3458	142.745	42.6381	66.3672	347.779	254.717	238.403	102.332	40.7843	103.073	8.52763	135.701	31.8859	62.2888	34.852	7.04456	67.1087	129.398	74.5241
Control	Maternal blood	1485.66	745.794	211.375	388.083	541.27	162.187	366.505	185.502	31.5988	96.5349	34.5644	100.932	513.762	123.123	514.069	313.227	136.724	270.482	6.85152	185.093	128.134	193.99	50.3127	6.23795	190.82	266.698	143.882
Control	Maternal blood	773.888	404.088	147.402	206.446	346.39	90.0159	163.976	136.215	13.8805	84.8367	49.5139	57.5936	212.143	60.1833	294.183	148.645	108.869	195.57	10.255	136.629	109.076	38.2231	46.4064	21.753	162.319	63.7052	52.2072
Control	Maternal blood	653.64	386.671	188.827	162.503	333.505	83.8426	107.575	155.974	39.2785	63.1151	20.4165	88.7135	214.426	89.1281	196.496	122.914	53.5805	159.394	8.08371	59.7987	85.5007	43.1131	24.9766	9.63827	151.829	10.0528	14.4056
Control	Maternal blood	268.049	174.875	70.4358	73.8981	147.228	22.3245	74.3116	60.152	18.087	25.6835	24.4432	54.7776	69.9707	28.7324	63.6661	28.164	19.8957	38.1893	1.8087	32.1431	21.601	8.11329	7.54484	4.85764	32.4532	18.8104	5.94286
Control	Maternal blood	1114.86	532.994	186.465	219.492	425.525	116.062	216.179	135.837	64.9159	74.441	61.3957	68.0219	329.135	102.188	470.252	260.906	66.883	327.789	76.3046	182.841	126.001	85.105	2.48482	8.8004	169.899	289.067	112.852
COVID-19	Maternal blood	559.067	395.909	115.405	237.118	326.802	56.9743	219.065	44.1624	75.707	90.363	23.9739	37.077	244.495	174.611	111.91	86.4806	16.5973	66.3892	2.32944	26.7886	20.1885	62.6038	5.62949	5.72655	17.665	82.8894	29.7975
COVID-19	Maternal blood	623.688	407.173	214.646	127.936	387.131	82.4523	100.002	198.862	25.8572	42.4723	10.1767	41.0185	313.506	88.7868	187.75	132.817	23.5726	160.439	3.63455	37.1762	93.979	52.9606	2.07688	4.67299	56.3874	124.613	45.1722
COVID-19	Maternal blood	798.388	554.183	77.598	391.517	440.483	126.356	352.2	54.5676	21.0594	221.694	48.1357	61.207	223.146	127.912	200.738	149.49	25.5202	140.672	3.8384	36.3092	59.1322	101.458	8.40299	3.8384	51.4554	137.041	84.8599
COVID-19	Maternal blood	428.663	215.473	78.6747	96.2156	178.212	44.7345	86.7705	59.0579	24.9102	29.1657	6.95409	33.2136	146.14	24.8064	170.427	127.146	25.7405	130.882	2.28343	45.6687	80.8543	41.6208	13.7006	5.29341	101.094	50.3393	14.7385
COVID-19	Maternal blood	440.403	264.491	125.652	118.175	236.973	47.8722	97.8213	97.302	21.4958	67.0834	10.4883	18.692	168.228	123.055	150.678	126.794	17.4458	120.771	0.934598	23.0534	86.7099	39.98	6.95756	2.28457	65.4219	76.014	32.2956
COVID-19	Maternal blood	903.856	497.603	209.763	240.973	418.281	94.9791	194.728	183.011	24.8853	75.5892	29.5513	72.5823	319.88	138.943	338.544	256.837	47.2822	264.925	3.00698	53.2961	162.273	119.968	12.7537	7.05085	203.541	115.198	85.0249
COVID-19	Maternal blood	612.796	358.839	201.257	124.178	335.394	60.9995	93.2628	185.592	18.9845	49.1731	23.6529	39.214	246.799	129.572	196.277	140.465	28.8399	160.798	4.97955	48.8618	107.268	35.1681	8.71421	4.97955	127.29	55.2938	48.2394
COVID-19	Maternal blood	191.462	110.712	70.9497	30.2174	104.995	19.0901	24.6537	50.1242	16.8442	14.0368	8.42209	43.0802	45.173	18.3755	71.0007	63.3443	3.01153	66.9173	1.27607	5.4616	57.5764	6.68663	0.969816	1.53129	60.3838	8.11583	1.0719
COVID-19	Maternal blood	728.207	385.917	144.525	149.797	287.189	64.8191	165.924	130.362	24.8111	47.3479	34.3221	112.891	191.356	77.9483	259.69	155.173	46.004	180.604	4.44533	106.688	112.994	35.5626	25.1213	2.79125	109.996	121.781	74.5368
COVID-19	Maternal blood	642.848	503.317	224.683	207.184	430.908	49.9413	239.981	163.205	50.1898	93.7775	37.5181	102.864	269.158	117.027	106.13	84.0164	13.0976	90.6539	1.95222	23.0362	56.2594	24.8819	8.48328	2.27167	37.9795	57.3952	6.49556
COVID-19	Maternal blood	358.407	243.272	70.9033	133.872	164.844	44.7945	129.366	49.4019	19.7096	33.8902	25.5457	40.1871	143.65	89.4866	91.9951	64.76	10.4947	61.9444	1.48462	32.3032	44.2825	13.9247	6.09205	1.84297	32.1496	51.9104	17.5082
Figure 2c. Proportions of cells in Maternal blood
Group	Specimen	CD3CD4 in CD3	CD4CD45RA+ in CD4	CD4CD45RO+ in CD4	CD4CD62L+ in CD4	CD4CM in CD4	CD4EM in CD4	CD4Naive in CD4	CD4TMRA in CD4	CXCR3- , CCR6+ in CD4	CXCR3+ , CCR6+ in CD4	CXCR3+ , CCR6- in CD4	CXCR3- , CCR6- in CD4	CD103+ in CD4	Granzyme B+ in CD4	Perforin+ in CD4	CD300a+ in CD4	CD3CD8 in CD3	CD8CD45RA+ in CD8	CD8CD45RO+ in CD8	CD8CD62L+ in CD8	CD8Naive in CD8	CD8EM in CD8	CD8CM in CD8	CD8TMRA in CD8	CXCR3- , CCR6+ in CD8	CXCR3+ , CCR6+ in CD8	CXCR3+ , CCR6- in CD8	CXCR3- , CCR6- in CD8	CD300a+ in CD8	CD103+ in CD8	Granzyme B+ in CD8	Perforin+ in CD8	%CD279 in CD3
Control	Maternal blood	0.617	0.266	0.665	0.845	0.186	0.573	0.204	0.0366	0.314	0.148	0.102	0.436	0.0086	0.0244	0.0327	0.536	0.304	0.52	0.331	0.629	0.354	0.438	0.0157	0.193	0.0752	0.0524	0.416	0.456	0.275	0.0665	0.33217	0.355	0.153107
Control	Maternal blood	0.688	0.568	0.282	0.902	0.101	0.336	0.505	0.058	0.125	0.0316	0.179	0.664	0.0589	0.0336	0.03687	0.0849	0.244	0.676	0.184	0.75	0.484	0.286	0.0417	0.189	0.0541	0.196	0.595	0.156	0.1528	0.137	0.2124	0.25318	0.0431861
Control	Maternal blood	0.587	0.353	0.462	0.897	0.271	0.398	0.26	0.0709	0.169	0.0914	0.265	0.474	0.0026	0.0236	0.0178	0.3709	0.377	0.701	0.109	0.619	0.327	0.247	0.018	0.408	0.0131	0.0196	0.407	0.561	0.2882	0.0405	0.5035	0.442	0.105858
Control	Maternal blood	0.728	0.354	0.496	0.867	0.287	0.348	0.233	0.132	0.176	0.0852	0.133	0.606	0.0041	0.0021	0.0024	0.3697	0.198	0.599	0.274	0.719	0.359	0.42	0.0191	0.202	0.144	0.025	0.399	0.432	0.0783	0.0548	0.10458	0.199	0.0614178
Control	Maternal blood	0.517	0.26	0.455	0.797	0.234	0.516	0.173	0.0773	0.238	0.0711	0.111	0.58	0.0053	0.034	0.0365	0.425	0.206	0.429	0.172	0.433	0.134	0.568	0.0373	0.261	0.148	0.0295	0.281	0.542	0.3125	0.0607	0.4524	0.4054	0.15863
Control	Maternal blood	0.502	0.283	0.52	0.726	0.217	0.491	0.249	0.0424	0.129	0.0463	0.135	0.689	0.0058	0.1915	0.1509	0.1655	0.346	0.609	0.266	0.526	0.249	0.36	0.0133	0.377	0.0979	0.0121	0.371	0.519	0.28	0.0229	0.536	0.63568	0.243373
Control	Maternal blood	0.522	0.365	0.511	0.858	0.223	0.405	0.337	0.0344	0.21	0.123	0.142	0.525	0.0047	0.02057	0.01177	0.1495	0.38	0.505	0.37	0.665	0.371	0.464	0.0349	0.13	0.158	0.0739	0.552	0.217	0.1771	0.0966	0.173	0.35	0.101939
Control	Maternal blood	0.592	0.488	0.42	0.862	0.217	0.278	0.403	0.102	0.163	0.0527	0.229	0.555	0.0078	-0.0011	0.00099	0.2305	0.3	0.626	0.273	0.811	0.435	0.304	0.0411	0.219	0.127	0.0491	0.773	0.0512	0.0734	0.0809	0.0391	0.147	0.114969
Control	Maternal blood	0.652	0.403	0.423	0.842	0.128	0.425	0.344	0.103	0.147	0.14	0.313	0.4	0.0058	-0.001	0.0129	0.1645	0.238	0.442	0.312	0.6	0.339	0.505	0.0284	0.127	0.119	0.0763	0.51	0.295	0.0933	0.133	0.1115	0.3455	0.074734
Control	Maternal blood	0.478	0.35	0.412	0.798	0.218	0.406	0.255	0.122	0.14	0.115	0.128	0.618	0.0025	0.00024	0.07462	0.1913	0.422	0.555	0.142	0.697	0.268	0.389	0.162	0.181	0.0053	0.0187	0.361	0.615	0.2401	0.0183	0.049	0.251	0.0928874
COVID-19	Maternal blood	0.708	0.291	0.599	0.825	0.144	0.553	0.112	0.191	0.228	0.0606	0.0937	0.618	0.0052	0.1077	0.0952	0.441	0.2	0.773	0.148	0.593	0.18	0.239	0.0208	0.559	0.0503	0.0512	0.158	0.741	0.266	0.0461	0.4483	0.4313	0.170418
COVID-19	Maternal blood	0.653	0.527	0.314	0.951	0.202	0.245	0.489	0.0635	0.104	0.025	0.101	0.77	0.0017	0.02208	0.0263	0.2181	0.301	0.707	0.126	0.854	0.5	0.198	0.0194	0.282	0.0111	0.0249	0.3	0.664	0.2403	0.0326	0.17276	0.21952	0.124826
COVID-19	Maternal blood	0.694	0.14	0.706	0.795	0.228	0.635	0.0985	0.038	0.4	0.0869	0.11	0.403	0.0063	0.10304	0.10004	0.2306	0.251	0.745	0.127	0.701	0.295	0.181	0.0191	0.505	0.0419	0.0191	0.256	0.683	0.423	0.0387	0.5166	0.525	0.0898402
COVID-19	Maternal blood	0.503	0.365	0.447	0.827	0.208	0.403	0.274	0.116	0.135	0.0323	0.154	0.678	0.0053	0.01783	0.017	0.1151	0.398	0.746	0.151	0.768	0.474	0.268	0.0134	0.244	0.0804	0.0311	0.593	0.295	0.0865	0.0373	0.173	0.238	0.113283
COVID-19	Maternal blood	0.601	0.475	0.447	0.896	0.181	0.37	0.368	0.0813	0.254	0.0397	0.0707	0.636	0.0052	0.0352	0.0353	0.4653	0.342	0.841	0.116	0.802	0.575	0.153	0.0062	0.265	0.0462	0.0152	0.434	0.504	0.214	0.0316	0.3129	0.339	0.0732517
COVID-19	Maternal blood	0.55	0.422	0.484	0.841	0.191	0.391	0.368	0.05	0.152	0.0594	0.146	0.643	0.0026	0.0957	0.09387	0.2796	0.375	0.759	0.14	0.783	0.479	0.157	0.0089	0.354	0.0377	0.0208	0.601	0.34	0.2507	0.0192	0.3711	0.405	0.179471
COVID-19	Maternal blood	0.586	0.561	0.346	0.935	0.17	0.26	0.517	0.0529	0.137	0.0659	0.109	0.688	0.0097	0.04354	0.04104	0.3611	0.32	0.715	0.147	0.819	0.547	0.249	0.0254	0.178	0.0445	0.0254	0.648	0.282	0.245	0.0172	0.3013	0.33643	0.11385
COVID-19	Maternal blood	0.578	0.641	0.273	0.948	0.172	0.223	0.453	0.152	0.127	0.0761	0.389	0.408	0.0049	-0.003	0.0004	0.1657	0.371	0.892	0.0424	0.942	0.811	0.0769	0.018	0.0942	0.0137	0.0216	0.85	0.114	0.0151	0.0337	0.03438	0.0601	0.0710407
COVID-19	Maternal blood	0.53	0.374	0.388	0.744	0.168	0.43	0.338	0.0643	0.123	0.0889	0.293	0.496	0.0019	0.0131	0.02631	0.2024	0.357	0.598	0.177	0.695	0.435	0.411	0.0171	0.137	0.0967	0.0107	0.424	0.469	0.287	0.0297	0.2005	0.36359	0.170593
COVID-19	Maternal blood	0.783	0.446	0.412	0.856	0.0992	0.477	0.324	0.0997	0.186	0.0745	0.204	0.535	0.0025	0.0017	0.0289	0.2328	0.165	0.792	0.123	0.854	0.53	0.217	0.0184	0.234	0.0799	0.0214	0.358	0.541	0.0612	0.0305	0.0944	0.22728	0.0681483
COVID-19	Maternal blood	0.679	0.291	0.55	0.678	0.184	0.532	0.203	0.081	0.139	0.105	0.165	0.59	0.0038	0.19013	0.17913	0.368	0.257	0.704	0.114	0.673	0.481	0.351	0.0161	0.151	0.0662	0.02	0.349	0.564	0.1903	0.0401	0.2982	0.388	0.144783
Bold indicates severe cases

## Sheet: Figure 3b - Maternal blood
Figure 3b. T cell subsets in Maternal blood
Group	Specimen	CD3CD4 | Count	CD3CD4CM | Count	CD3CD4CXCR3+ , CCR6+ | Count	CD3CD4CXCR3+ , CCR6- | Count	CD3CD8 | Count	CD3CD8CM | Count	CD3CD8EM | Count	CD3CD8CXCR3- , CCR6+ | Count
Control	Maternal blood	483.288	90.064	71.656	49.296	237.952	3.744	104.104	17.888
Control	Maternal blood	1183.09	119.242	37.328	211.525	419.733	17.5234	119.864	22.7079
Control	Maternal blood	491.054	133.256	44.8668	130.155	315.618	5.68588	77.8449	4.13519
Control	Maternal blood	780.337	224.184	66.4978	103.637	211.942	4.04589	89.0095	30.4998
Control	Maternal blood	599.529	140.52	42.6381	66.3672	238.403	8.52763	135.701	34.852
Control	Maternal blood	745.794	162.187	34.5644	100.932	514.069	6.85152	185.093	50.3127
Control	Maternal blood	404.088	90.0159	49.5139	57.5936	294.183	10.255	136.629	46.4064
Control	Maternal blood	386.671	83.8426	20.4165	88.7135	196.496	8.08371	59.7987	24.9766
Control	Maternal blood	174.875	22.3245	24.4432	54.7776	63.6661	1.8087	32.1431	7.54484
Control	Maternal blood	532.994	116.062	61.3957	68.0219	470.252	76.3046	182.841	2.48482
COVID-19	Maternal blood	395.909	56.9743	23.9739	37.077	111.91	2.32944	26.7886	5.62949
COVID-19	Maternal blood	407.173	82.4523	10.1767	41.0185	187.75	3.63455	37.1762	2.07688
COVID-19	Maternal blood	554.183	126.356	48.1357	61.207	200.738	3.8384	36.3092	8.40299
COVID-19	Maternal blood	215.473	44.7345	6.95409	33.2136	170.427	2.28343	45.6687	13.7006
COVID-19	Maternal blood	264.491	47.8722	10.4883	18.692	150.678	0.934598	23.0534	6.95756
COVID-19	Maternal blood	497.603	94.9791	29.5513	72.5823	338.544	3.00698	53.2961	12.7537
COVID-19	Maternal blood	358.839	60.9995	23.6529	39.214	196.277	4.97955	48.8618	8.71421
COVID-19	Maternal blood	110.712	19.0901	8.42209	43.0802	71.0007	1.27607	5.4616	0.969816
COVID-19	Maternal blood	385.917	64.8191	34.3221	112.891	259.69	4.44533	106.688	25.1213
COVID-19	Maternal blood	503.317	49.9413	37.5181	102.864	106.13	1.95222	23.0362	8.48328
COVID-19	Maternal blood	243.272	44.7945	25.5457	40.1871	91.9951	1.48462	32.3032	6.09205
Bold indicates severe cases

## Sheet: Figure 3c. Cord blood
Figure 3c. T cell subsets in Cord blood
Group	Specimen	CD3CD4 | Count	CD3CD4CM | Count	CD3CD4CXCR3+ , CCR6+ | Count	CD3CD4CXCR3+ , CCR6- | Count	CD3CD8 | Count	CD3CD8CM | Count	CD3CD8EM | Count	CD3CD8CXCR3- , CCR6+ | Count
Control	Cord blood	618.8	135.512	0.416	8.32	228.8	29.328	12.168	3.952
Control	Cord blood	1504.81	98.9736	9.7419	46.3259	227.069	29.1221	21.8675	8.29098
Control	Cord blood	1178.35	129.103	3.63818	44.4898	338.351	28.3778	12.3698	8.41979
Control	Cord blood	888.107	88.0358	4.02981	27.072	152.719	12.1927	11.3661	7.33631
Control	Cord blood	1940.23	175.387	11.4923	88.9358	622.861	131.592	37.1687	23.3987
Control	Cord blood	621.193	77.0255	3.95002	11.954	207.584	13.4093	6.86057	8.93953
Control	Cord blood	583.521	69.8523	4.1517	15.984	242.667	27.0898	6.95409	5.29341
Control	Cord blood	740.968	80.8832	5.02316	130.397	163.919	4.5106	4.5106	0.512568
Control	Cord blood	1652.15	137.395	12.781	110.597	404.353	12.884	5.46283	7.00892
COVID-19	Cord blood	529.586	43.5277	2.69457	25.9093	142.294	24.562	4.56004	3.6273
COVID-19	Cord blood	1429.35	218.827	8.22422	47.0551	409.65	37.8939	14.6787	10.8268
COVID-19	Cord blood	1601.01	236.17	7.06847	45.7371	438.765	32.016	27.6502	20.062
COVID-19	Cord blood	681.247	125.299	4.05195	28.3636	459.948	55.5844	12.0519	4.67532
COVID-19	Cord blood	1219.34	268.434	3.62189	33.6318	608.374	129.146	19.3512	5.48458
COVID-19	Cord blood	1313.95	161.824	5.79791	47.2115	558.256	71.9562	10.8711	5.90144
COVID-19	Cord blood	1508.79	84.7787	15.172	217.841	673.514	8.20108	8.91868	23.1681
COVID-19	Cord blood	914.184	134.21	3.31639	82.3916	215.462	11.4001	3.21276	0.932735
Bold indicates severe cases

## Sheet: Figure 7b
Figure 7b
Spike protein from SARS-CoV-2																							Nucleocapsid protein from SARS-CoV-2
Placental villi (PV)								Basal plate (BP)								Chorioamniotic membranes (CAM)							Placental villi (PV)								Basal plate (BP)								Chorioamniotic membranes (CAM)

## Sheet: Figure 7c
Figure 7c
Spike protein from SARS-CoV-2																							Nucleocapsid protein from SARS-CoV-2
Placental villi (PV)								Basal plate (BP)								Chorioamniotic membranes (CAM)							Placental villi (PV)								Basal plate (BP)								Chorioamniotic membranes (CAM)

[truncated: 10 more sheets: Figure 7d, Figure 7e, Figure 7f, Supp. Figure 1, Supp. Figure 2, Supp. Figure 3, Supp. Figure 4, Supp. Figure 5, Supp. Figure 10b, Supp. Figure 10c]
